# Supplementary material for: Inhibition of histone deacetylase in Arabidopsis root calli promotes de novo shoot organogenesis
Source: Front Plant Sci. 2025 Jan 27;15:1500573. doi: 10.3389/fpls.2024.1500573 (PMC11807735; doi:10.3389/fpls.2024.1500573)
Supplement: Supplementary file 2 [file Table1.xlsx]

## Sheet: Table S1
Supplemental Table S1. GO items (biological process) for the genes up-regulated during callus induction. Only the items with Bonferroni-corrected for P < 0.05 are displayed.
GO biological process	REFLIST (27462)	Gene number (2096)	Expected gene number	over- or under-represented	Fold Enrichment	P value
production of siRNA involved in RNA interference (GO:0030422)	40	15	3.01	+	4.98	0.0107
RNA interference (GO:0016246)	42	15	3.16	+	4.74	0.0173
dsRNA processing (GO:0031050)	57	18	4.29	+	4.19	0.00889
production of small RNA involved in gene silencing by RNA (GO:0070918)	57	18	4.29	+	4.19	0.00889
xylem and phloem pattern formation (GO:0010051)	68	21	5.12	+	4.1	0.00186
stem cell population maintenance (GO:0019827)	80	21	6.03	+	3.48	0.0164
maintenance of cell number (GO:0098727)	80	21	6.03	+	3.48	0.0164
recombinational repair (GO:0000725)	97	24	7.31	+	3.28	0.00872
regionalization (GO:0003002)	157	38	11.83	+	3.21	2.22e-05
double-strand break repair via homologous recombination (GO:0000724)	91	22	6.86	+	3.21	0.0303
pattern specification process (GO:0007389)	197	46	14.84	+	3.1	1.67e-06
gene silencing by RNA (GO:0031047)	113	26	8.51	+	3.05	0.0108
DNA replication (GO:0006260)	121	27	9.12	+	2.96	0.0116
DNA-dependent DNA replication (GO:0006261)	109	24	8.21	+	2.92	0.0472
double-strand break repair (GO:0006302)	132	29	9.94	+	2.92	0.0068
DNA conformation change (GO:0071103)	133	28	10.02	+	2.79	0.0202
detoxification (GO:0098754)	153	32	11.53	+	2.78	0.00525
gene silencing (GO:0016458)	159	33	11.98	+	2.75	0.00661
DNA recombination (GO:0006310)	162	33	12.21	+	2.7	0.00793
meristem development (GO:0048507)	247	50	18.61	+	2.69	2.06e-05
DNA repair (GO:0006281)	317	64	23.88	+	2.68	2.43e-07
DNA metabolic process (GO:0006259)	453	89	34.13	+	2.61	1.41e-10
cellular response to DNA damage stimulus (GO:0006974)	354	69	26.67	+	2.59	1.8e-07
meiotic cell cycle process (GO:1903046)	156	30	11.75	+	2.55	0.0491
meristem maintenance (GO:0010073)	180	34	13.56	+	2.51	0.0261
response to toxic substance (GO:0009636)	176	33	13.26	+	2.49	0.0394
response to auxin (GO:0009733)	320	59	24.11	+	2.45	3.04e-05
mitotic cell cycle (GO:0000278)	248	45	18.68	+	2.41	0.00204
mitotic cell cycle process (GO:1903047)	204	37	15.37	+	2.41	0.0174
anatomical structure formation involved in morphogenesis (GO:0048646)	204	37	15.37	+	2.41	0.0174
regulation of hormone levels (GO:0010817)	264	47	19.89	+	2.36	0.00248
post-embryonic plant morphogenesis (GO:0090698)	203	36	15.29	+	2.35	0.0471
hormone-mediated signaling pathway (GO:0009755)	448	78	33.75	+	2.31	1.12e-06
flower development (GO:0009908)	360	61	27.12	+	2.25	0.000197
cellular response to hormone stimulus (GO:0032870)	515	87	38.8	+	2.24	3.9e-07
negative regulation of gene expression (GO:0010629)	290	48	21.85	+	2.2	0.00815
reproductive shoot system development (GO:0090567)	376	62	28.33	+	2.19	0.000367
cellular response to endogenous stimulus (GO:0071495)	547	90	41.21	+	2.18	5.14e-07
cell cycle process (GO:0022402)	415	67	31.27	+	2.14	0.00021
cell cycle (GO:0007049)	454	73	34.2	+	2.13	6.46e-05
cellular response to organic substance (GO:0071310)	692	107	52.14	+	2.05	2.62e-07
tissue development (GO:0009888)	646	99	48.67	+	2.03	2.64e-06
regulation of transcription, DNA-templated (GO:0006355)	2182	333	164.39	+	2.03	6.47e-28
regulation of nucleic acid-templated transcription (GO:1903506)	2182	333	164.39	+	2.03	6.47e-28
regulation of RNA biosynthetic process (GO:2001141)	2184	333	164.54	+	2.02	1.04e-27
regulation of nucleobase-containing compound metabolic process (GO:0019219)	2346	353	176.75	+	2	1.02e-28
regulation of developmental process (GO:0050793)	800	120	60.27	+	1.99	1.31e-07
regulation of RNA metabolic process (GO:0051252)	2290	341	172.53	+	1.98	7.02e-27
phyllome development (GO:0048827)	504	74	37.97	+	1.95	0.00163
response to hormone (GO:0009725)	1234	181	92.97	+	1.95	5.56e-12
plant organ development (GO:0099402)	1054	154	79.41	+	1.94	9.7e-10
regulation of macromolecule biosynthetic process (GO:0010556)	2387	348	179.84	+	1.94	5.1e-26
regulation of cellular macromolecule biosynthetic process (GO:2000112)	2374	346	178.86	+	1.93	8.81e-26
chromosome organization (GO:0051276)	515	75	38.8	+	1.93	0.00149
response to endogenous stimulus (GO:0009719)	1264	184	95.23	+	1.93	5.08e-12
regulation of gene expression (GO:0010468)	2619	381	197.32	+	1.93	8.85e-29
root development (GO:0048364)	538	78	40.53	+	1.92	0.00108
root system development (GO:0022622)	540	78	40.68	+	1.92	0.00118
shoot system development (GO:0048367)	742	107	55.9	+	1.91	8.81e-06
regulation of cellular biosynthetic process (GO:0031326)	2488	356	187.45	+	1.9	3.07e-25
regulation of biosynthetic process (GO:0009889)	2525	359	190.23	+	1.89	4.48e-25
regulation of nitrogen compound metabolic process (GO:0051171)	2703	376	203.65	+	1.85	6.34e-25
regulation of macromolecule metabolic process (GO:0060255)	2985	415	224.89	+	1.85	5.06e-28
cellular response to stress (GO:0033554)	1142	157	86.04	+	1.82	4.65e-08
regulation of primary metabolic process (GO:0080090)	2784	382	209.75	+	1.82	2.79e-24
cellular response to chemical stimulus (GO:0070887)	1117	153	84.16	+	1.82	9.55e-08
response to organic substance (GO:0010033)	1639	224	123.48	+	1.81	1.71e-12
post-embryonic development (GO:0009791)	1500	205	113.01	+	1.81	3.96e-11
negative regulation of macromolecule metabolic process (GO:0010605)	604	82	45.51	+	1.8	0.0063
regulation of response to stimulus (GO:0048583)	774	105	58.31	+	1.8	0.000253
regulation of cellular metabolic process (GO:0031323)	2942	397	221.65	+	1.79	4.3e-24
immune response (GO:0006955)	801	108	60.35	+	1.79	0.000199
reproductive system development (GO:0061458)	1222	164	92.07	+	1.78	9.28e-08
reproductive structure development (GO:0048608)	1220	163	91.92	+	1.77	1.3e-07
regulation of metabolic process (GO:0019222)	3259	435	245.53	+	1.77	3.39e-26
immune system process (GO:0002376)	813	108	61.25	+	1.76	0.000361
defense response to other organism (GO:0098542)	795	105	59.9	+	1.75	0.000757
response to biotic stimulus (GO:0009607)	1104	145	83.18	+	1.74	4.27e-06
biological process involved in interspecies interaction between organisms (GO:0044419)	1114	146	83.93	+	1.74	4.8e-06
negative regulation of biological process (GO:0048519)	1132	148	85.29	+	1.74	4.46e-06
response to external biotic stimulus (GO:0043207)	1102	144	83.03	+	1.73	7.92e-06
response to other organism (GO:0051707)	1102	144	83.03	+	1.73	7.92e-06
system development (GO:0048731)	1919	248	144.58	+	1.72	1.78e-11
multicellular organism development (GO:0007275)	2502	323	188.5	+	1.71	5.05e-16
negative regulation of metabolic process (GO:0009892)	654	84	49.27	+	1.7	0.0302
multicellular organismal process (GO:0032501)	2795	356	210.58	+	1.69	2.79e-17
fruit development (GO:0010154)	760	96	57.26	+	1.68	0.0135
response to light stimulus (GO:0009416)	722	91	54.4	+	1.67	0.0284
anatomical structure development (GO:0048856)	2895	363	218.11	+	1.66	1.06e-16
response to chemical (GO:0042221)	2530	317	190.61	+	1.66	6.38e-14
response to radiation (GO:0009314)	746	93	56.2	+	1.65	0.0386
response to lipid (GO:0033993)	781	97	58.84	+	1.65	0.0239
seed development (GO:0048316)	733	91	55.22	+	1.65	0.0457
developmental process (GO:0032502)	3037	377	228.81	+	1.65	8.01e-17
response to external stimulus (GO:0009605)	1527	189	115.04	+	1.64	1.01e-06
positive regulation of biological process (GO:0048518)	1304	161	98.24	+	1.64	3.31e-05
negative regulation of cellular process (GO:0048523)	780	96	58.77	+	1.63	0.0431
reproductive process (GO:0022414)	1754	213	132.15	+	1.61	3.45e-07
developmental process involved in reproduction (GO:0003006)	1458	177	109.85	+	1.61	1.72e-05
reproduction (GO:0000003)	1764	214	132.9	+	1.61	2.94e-07
anatomical structure morphogenesis (GO:0009653)	931	112	70.14	+	1.6	0.017
defense response (GO:0006952)	1005	120	75.72	+	1.58	0.0116
regulation of biological quality (GO:0065008)	922	110	69.46	+	1.58	0.0357
regulation of biological process (GO:0050789)	5393	639	406.31	+	1.57	6.65e-28
response to stress (GO:0006950)	3187	375	240.11	+	1.56	2.84e-13
response to stimulus (GO:0050896)	5474	641	412.41	+	1.55	1.01e-26
positive regulation of cellular process (GO:0048522)	1043	122	78.58	+	1.55	0.0225
biological regulation (GO:0065007)	5947	690	448.05	+	1.54	1.64e-28
cellular response to stimulus (GO:0051716)	2579	299	194.3	+	1.54	4.47e-09
regulation of cellular process (GO:0050794)	4738	548	356.96	+	1.54	2.6e-20
nucleic acid metabolic process (GO:0090304)	1734	198	130.64	+	1.52	0.000134
response to abiotic stimulus (GO:0009628)	2061	235	155.28	+	1.51	6.24e-06
response to oxygen-containing compound (GO:1901700)	1431	161	107.81	+	1.49	0.00696
cellular aromatic compound metabolic process (GO:0006725)	2533	275	190.84	+	1.44	1.8e-05
heterocycle metabolic process (GO:0046483)	2399	257	180.74	+	1.42	0.000195
nucleobase-containing compound metabolic process (GO:0006139)	2112	224	159.12	+	1.41	0.00317
organic cyclic compound metabolic process (GO:1901360)	2614	277	196.94	+	1.41	0.000134
cellular process (GO:0009987)	12044	1053	907.4	+	1.16	1.83e-06
Unclassified (UNCLASSIFIED)	6250	398	470.88	-	0.85	0
vesicle-mediated transport (GO:0016192)	500	9	37.67	-	0.24	0.000267

## Sheet: Table S2
Supplemental Table S2. GO items (biological process) for the genes down-regulated during callus induction. Only the items with Bonferroni-corrected for P < 0.05 are displayed.
GO biological process	REFLIST (27462)	Gene number (2460)	Expected gene number	over- or under-represented	Fold Enrichment	P value
cell wall pectin biosynthetic process (GO:0052325)	15	11	1.34	+	8.19	0.00782
nucleotide-sugar biosynthetic process (GO:0009226)	42	25	3.76	+	6.64	1.05e-07
nucleotide-sugar metabolic process (GO:0009225)	53	31	4.75	+	6.53	6.82e-10
cell wall pectin metabolic process (GO:0052546)	27	15	2.42	+	6.2	0.00168
xylan biosynthetic process (GO:0045492)	40	22	3.58	+	6.14	4.74e-06
cell wall polysaccharide biosynthetic process (GO:0070592)	85	46	7.61	+	6.04	1.18e-14
cellular component macromolecule biosynthetic process (GO:0070589)	91	49	8.15	+	6.01	1.13e-15
cell wall macromolecule biosynthetic process (GO:0044038)	91	49	8.15	+	6.01	1.13e-15
plant-type secondary cell wall biogenesis (GO:0009834)	63	33	5.64	+	5.85	1.21e-09
pectin biosynthetic process (GO:0045489)	55	28	4.93	+	5.68	1.18e-07
xylan metabolic process (GO:0045491)	61	31	5.46	+	5.67	1.12e-08
water transport (GO:0006833)	30	15	2.69	+	5.58	0.00464
fluid transport (GO:0042044)	30	15	2.69	+	5.58	0.00464
cell wall polysaccharide metabolic process (GO:0010383)	147	72	13.17	+	5.47	4.49e-22
hemicellulose metabolic process (GO:0010410)	113	54	10.12	+	5.33	1.12e-15
lignin metabolic process (GO:0009808)	53	25	4.75	+	5.27	4.38e-06
S-glycoside biosynthetic process (GO:0016144)	41	19	3.67	+	5.17	0.000492
glucosinolate biosynthetic process (GO:0019761)	41	19	3.67	+	5.17	0.000492
glycosinolate biosynthetic process (GO:0019758)	41	19	3.67	+	5.17	0.000492
cell wall macromolecule metabolic process (GO:0044036)	177	82	15.86	+	5.17	3.71e-24
response to chitin (GO:0010200)	32	14	2.87	+	4.88	0.0342
cell wall biogenesis (GO:0042546)	245	106	21.95	+	4.83	7.45e-30
plant-type cell wall biogenesis (GO:0009832)	160	69	14.33	+	4.81	1.27e-18
lignin biosynthetic process (GO:0009809)	42	18	3.76	+	4.78	0.00254
xyloglucan metabolic process (GO:0010411)	59	25	5.29	+	4.73	2.43e-05
phenylpropanoid biosynthetic process (GO:0009699)	88	37	7.88	+	4.69	8.52e-09
glycosyl compound biosynthetic process (GO:1901659)	50	21	4.48	+	4.69	0.000418
phenylpropanoid metabolic process (GO:0009698)	110	46	9.85	+	4.67	2.36e-11
secondary metabolite biosynthetic process (GO:0044550)	146	60	13.08	+	4.59	3.96e-15
response to zinc ion (GO:0010043)	42	16	3.76	+	4.25	0.0337
alpha-amino acid catabolic process (GO:1901606)	68	25	6.09	+	4.1	0.000229
polysaccharide biosynthetic process (GO:0000271)	219	80	19.62	+	4.08	2.83e-18
cellular polysaccharide biosynthetic process (GO:0033692)	182	65	16.3	+	3.99	4.58e-14
cellulose biosynthetic process (GO:0030244)	52	18	4.66	+	3.86	0.0287
cellular polysaccharide metabolic process (GO:0044264)	274	92	24.54	+	3.75	3.06e-19
pectin metabolic process (GO:0045488)	161	54	14.42	+	3.74	1.96e-10
cellulose metabolic process (GO:0030243)	57	19	5.11	+	3.72	0.0256
galacturonan metabolic process (GO:0010393)	162	54	14.51	+	3.72	2.4e-10
regulation of carbohydrate biosynthetic process (GO:0043255)	54	18	4.84	+	3.72	0.0438
cell wall organization or biogenesis (GO:0071554)	518	172	46.4	+	3.71	1.44e-37
plant-type cell wall organization or biogenesis (GO:0071669)	269	89	24.1	+	3.69	3.41e-18
cellular response to phosphate starvation (GO:0016036)	79	26	7.08	+	3.67	0.000757
secondary metabolic process (GO:0019748)	306	100	27.41	+	3.65	2.22e-20
cellular carbohydrate biosynthetic process (GO:0034637)	218	71	19.53	+	3.64	8.48e-14
carbohydrate biosynthetic process (GO:0016051)	308	99	27.59	+	3.59	1.02e-19
S-glycoside metabolic process (GO:0016143)	114	36	10.21	+	3.53	1.03e-05
glucosinolate metabolic process (GO:0019760)	114	36	10.21	+	3.53	1.03e-05
glycosinolate metabolic process (GO:0019757)	114	36	10.21	+	3.53	1.03e-05
sulfur compound biosynthetic process (GO:0044272)	146	46	13.08	+	3.52	7.87e-08
beta-glucan biosynthetic process (GO:0051274)	64	20	5.73	+	3.49	0.0332
polysaccharide metabolic process (GO:0005976)	422	131	37.8	+	3.47	1.26e-25
cellular response to decreased oxygen levels (GO:0036294)	239	73	21.41	+	3.41	5.2e-13
beta-glucan metabolic process (GO:0051273)	69	21	6.18	+	3.4	0.0283
cellular response to oxygen levels (GO:0071453)	240	73	21.5	+	3.4	6.24e-13
cellular response to hypoxia (GO:0071456)	237	72	21.23	+	3.39	1.05e-12
cellular carbohydrate metabolic process (GO:0044262)	389	116	34.85	+	3.33	3.34e-21
proton transmembrane transport (GO:1902600)	91	27	8.15	+	3.31	0.00246
response to hypoxia (GO:0001666)	263	77	23.56	+	3.27	5.46e-13
response to decreased oxygen levels (GO:0036293)	267	78	23.92	+	3.26	3.85e-13
response to oxygen levels (GO:0070482)	269	78	24.1	+	3.24	5.44e-13
indole-containing compound metabolic process (GO:0042430)	76	22	6.81	+	3.23	0.034
plant-type cell wall organization (GO:0009664)	151	43	13.53	+	3.18	4.64e-06
response to fatty acid (GO:0070542)	179	50	16.03	+	3.12	3.98e-07
cell wall organization (GO:0071555)	280	78	25.08	+	3.11	3.43e-12
response to jasmonic acid (GO:0009753)	175	48	15.68	+	3.06	1.54e-06
cellular amino acid catabolic process (GO:0009063)	95	26	8.51	+	3.06	0.0135
response to wounding (GO:0009611)	239	64	21.41	+	2.99	5.31e-09
glycosyl compound metabolic process (GO:1901657)	171	45	15.32	+	2.94	1.54e-05
inorganic cation transmembrane transport (GO:0098662)	226	59	20.24	+	2.91	1.52e-07
glucan biosynthetic process (GO:0009250)	120	31	10.75	+	2.88	0.00484
cellular response to nutrient levels (GO:0031669)	182	47	16.3	+	2.88	1.96e-05
external encapsulating structure organization (GO:0045229)	333	85	29.83	+	2.85	1.36e-11
cellular glucan metabolic process (GO:0006073)	196	50	17.56	+	2.85	7.22e-06
inorganic ion transmembrane transport (GO:0098660)	248	63	22.22	+	2.84	5.9e-08
cellular response to extracellular stimulus (GO:0031668)	221	56	19.8	+	2.83	8.6e-07
cation transmembrane transport (GO:0098655)	235	59	21.05	+	2.8	3.64e-07
monosaccharide metabolic process (GO:0005996)	128	32	11.47	+	2.79	0.00903
phloem or xylem histogenesis (GO:0010087)	129	32	11.56	+	2.77	0.00969
cell wall modification (GO:0042545)	174	43	15.59	+	2.76	0.000177
cellular response to external stimulus (GO:0071496)	227	56	20.33	+	2.75	1.79e-06
glucan metabolic process (GO:0044042)	204	50	18.27	+	2.74	1.76e-05
ion transmembrane transport (GO:0034220)	315	77	28.22	+	2.73	1.84e-09
response to nutrient levels (GO:0031667)	231	56	20.69	+	2.71	4.34e-06
cellular response to starvation (GO:0009267)	166	40	14.87	+	2.69	0.000837
response to extracellular stimulus (GO:0009991)	271	65	24.28	+	2.68	2.26e-07
response to metal ion (GO:0010038)	206	49	18.45	+	2.66	7.3e-05
carboxylic acid catabolic process (GO:0046395)	154	36	13.8	+	2.61	0.00572
organic acid catabolic process (GO:0016054)	163	37	14.6	+	2.53	0.00901
response to water deprivation (GO:0009414)	367	83	32.88	+	2.52	1.16e-08
sulfur compound metabolic process (GO:0006790)	398	90	35.65	+	2.52	1.07e-09
response to starvation (GO:0042594)	202	45	18.09	+	2.49	0.00143
carbohydrate metabolic process (GO:0005975)	945	210	84.65	+	2.48	5.67e-25
response to fungus (GO:0009620)	356	79	31.89	+	2.48	6.71e-08
small molecule catabolic process (GO:0044282)	239	53	21.41	+	2.48	0.000119
response to water (GO:0009415)	376	83	33.68	+	2.46	2.27e-08
carbohydrate derivative biosynthetic process (GO:1901137)	454	100	40.67	+	2.46	2.68e-10
defense response to fungus (GO:0050832)	260	56	23.29	+	2.4	0.000123
response to acid chemical (GO:0001101)	408	87	36.55	+	2.38	4.02e-08
alpha-amino acid metabolic process (GO:1901605)	237	50	21.23	+	2.36	0.00111
response to toxic substance (GO:0009636)	176	37	15.77	+	2.35	0.0387
response to cold (GO:0009409)	392	82	35.11	+	2.34	3.16e-07
response to inorganic substance (GO:0010035)	727	152	65.12	+	2.33	2.72e-15
ion transport (GO:0006811)	568	118	50.88	+	2.32	4.26e-11
response to oxidative stress (GO:0006979)	441	91	39.5	+	2.3	7.25e-08
anion transport (GO:0006820)	230	47	20.6	+	2.28	0.00684
carbohydrate derivative metabolic process (GO:1901135)	744	152	66.65	+	2.28	1.78e-14
nucleobase-containing small molecule metabolic process (GO:0055086)	381	77	34.13	+	2.26	4.76e-06
cation transport (GO:0006812)	355	71	31.8	+	2.23	3.3e-05
carbohydrate catabolic process (GO:0016052)	233	45	20.87	+	2.16	0.0377
response to bacterium (GO:0009617)	486	93	43.54	+	2.14	1.47e-06
response to lipid (GO:0033993)	781	149	69.96	+	2.13	8.59e-12
inorganic ion homeostasis (GO:0098771)	267	50	23.92	+	2.09	0.0219
response to oxygen-containing compound (GO:1901700)	1431	266	128.19	+	2.08	4.8e-22
ion homeostasis (GO:0050801)	291	54	26.07	+	2.07	0.0125
cellular response to chemical stimulus (GO:0070887)	1117	206	100.06	+	2.06	4.89e-16
transmembrane transport (GO:0055085)	825	151	73.9	+	2.04	1.04e-10
response to chemical (GO:0042221)	2530	463	226.63	+	2.04	1.8e-40
response to external stimulus (GO:0009605)	1527	279	136.79	+	2.04	2.78e-22
oxoacid metabolic process (GO:0043436)	976	177	87.43	+	2.02	1.04e-12
organic acid metabolic process (GO:0006082)	1009	182	90.38	+	2.01	5.21e-13
root development (GO:0048364)	538	97	48.19	+	2.01	9.08e-06
defense response to bacterium (GO:0042742)	372	67	33.32	+	2.01	0.003
response to external biotic stimulus (GO:0043207)	1102	198	98.72	+	2.01	4.2e-14
response to other organism (GO:0051707)	1102	198	98.72	+	2.01	4.2e-14
root system development (GO:0022622)	540	97	48.37	+	2.01	9.8e-06
biological process involved in interspecies interaction between organisms (GO:0044419)	1114	200	99.79	+	2	2.52e-14
response to biotic stimulus (GO:0009607)	1104	198	98.89	+	2	4.45e-14
root morphogenesis (GO:0010015)	302	54	27.05	+	2	0.0425
response to salt stress (GO:0009651)	453	81	40.58	+	2	0.000209
response to abscisic acid (GO:0009737)	461	82	41.3	+	1.99	0.000249
monocarboxylic acid metabolic process (GO:0032787)	425	75	38.07	+	1.97	0.00113
response to alcohol (GO:0097305)	466	82	41.74	+	1.96	0.000445
developmental growth involved in morphogenesis (GO:0060560)	334	58	29.92	+	1.94	0.0327
cell growth (GO:0016049)	386	67	34.58	+	1.94	0.00735
response to hormone (GO:0009725)	1234	214	110.54	+	1.94	4.27e-14
small molecule metabolic process (GO:0044281)	1516	262	135.8	+	1.93	9.39e-18
response to osmotic stress (GO:0006970)	535	92	47.92	+	1.92	0.000165
response to endogenous stimulus (GO:0009719)	1264	216	113.23	+	1.91	1.37e-13
response to organic substance (GO:0010033)	1639	280	146.82	+	1.91	1.51e-18
response to abiotic stimulus (GO:0009628)	2061	352	184.62	+	1.91	2.85e-24
chemical homeostasis (GO:0048878)	430	73	38.52	+	1.9	0.00677
developmental growth (GO:0048589)	385	65	34.49	+	1.88	0.0241
carboxylic acid metabolic process (GO:0019752)	874	147	78.29	+	1.88	6.89e-08
aromatic compound biosynthetic process (GO:0019438)	775	130	69.42	+	1.87	1.03e-06
growth (GO:0040007)	444	74	39.77	+	1.86	0.0096
response to temperature stimulus (GO:0009266)	614	102	55	+	1.85	0.000165
cell differentiation (GO:0030154)	622	102	55.72	+	1.83	0.000289
carboxylic acid biosynthetic process (GO:0046394)	427	70	38.25	+	1.83	0.0298
immune system process (GO:0002376)	813	133	72.83	+	1.83	2.55e-06
homeostatic process (GO:0042592)	484	79	43.36	+	1.82	0.00798
cellular response to hormone stimulus (GO:0032870)	515	84	46.13	+	1.82	0.00503
hormone-mediated signaling pathway (GO:0009755)	448	73	40.13	+	1.82	0.0226
organic acid biosynthetic process (GO:0016053)	456	74	40.85	+	1.81	0.0193
organic cyclic compound biosynthetic process (GO:1901362)	863	140	77.31	+	1.81	1.66e-06
plant organ morphogenesis (GO:1905392)	446	72	39.95	+	1.8	0.0319
defense response to other organism (GO:0098542)	795	128	71.21	+	1.8	1.54e-05
response to stress (GO:0006950)	3187	512	285.49	+	1.79	1.03e-31
immune response (GO:0006955)	801	128	71.75	+	1.78	1.82e-05
cellular response to endogenous stimulus (GO:0071495)	547	86	49	+	1.76	0.0138
defense response (GO:0006952)	1005	157	90.03	+	1.74	1.57e-06
small molecule biosynthetic process (GO:0044283)	604	92	54.11	+	1.7	0.0193
cellular developmental process (GO:0048869)	704	107	63.06	+	1.7	0.00292
response to stimulus (GO:0050896)	5474	831	490.35	+	1.69	2.12e-49
cellular response to stress (GO:0033554)	1142	172	102.3	+	1.68	2.27e-06
response to light stimulus (GO:0009416)	722	108	64.68	+	1.67	0.00528
cellular response to organic substance (GO:0071310)	692	103	61.99	+	1.66	0.0116
anatomical structure morphogenesis (GO:0009653)	931	136	83.4	+	1.63	0.000802
response to radiation (GO:0009314)	746	108	66.83	+	1.62	0.0246
plant organ development (GO:0099402)	1054	152	94.42	+	1.61	0.000293
biosynthetic process (GO:0009058)	2819	396	252.52	+	1.57	6.98e-14
regulation of biological quality (GO:0065008)	922	128	82.59	+	1.55	0.0211
organic substance biosynthetic process (GO:1901576)	2681	366	240.16	+	1.52	7.21e-11
catabolic process (GO:0009056)	1506	204	134.9	+	1.51	0.000137
cellular biosynthetic process (GO:0044249)	2589	350	231.92	+	1.51	9.58e-10
localization (GO:0051179)	2430	328	217.68	+	1.51	8.53e-09
cellular response to stimulus (GO:0051716)	2579	346	231.02	+	1.5	3.2e-09
establishment of localization (GO:0051234)	2245	301	201.1	+	1.5	1.62e-07
transport (GO:0006810)	2196	293	196.71	+	1.49	4.77e-07
phosphorus metabolic process (GO:0006793)	1805	236	161.69	+	1.46	0.000187
organic substance catabolic process (GO:1901575)	1371	179	122.81	+	1.46	0.0087
cell communication (GO:0007154)	1688	216	151.21	+	1.43	0.00293
developmental process (GO:0032502)	3037	382	272.05	+	1.4	4.36e-07
anatomical structure development (GO:0048856)	2895	357	259.33	+	1.38	1.59e-05
cellular process (GO:0009987)	12044	1399	1078.88	+	1.3	8.8e-32
multicellular organismal process (GO:0032501)	2795	323	250.37	+	1.29	0.0246
biological regulation (GO:0065007)	5947	661	532.72	+	1.24	1.47e-05
metabolic process (GO:0008152)	8478	939	759.45	+	1.24	5.51e-10
regulation of cellular process (GO:0050794)	4738	521	424.42	+	1.23	0.00481
regulation of biological process (GO:0050789)	5393	589	483.1	+	1.22	0.0016
cellular metabolic process (GO:0044237)	7691	839	688.95	+	1.22	8.39e-07
organic substance metabolic process (GO:0071704)	7889	842	706.68	+	1.19	4.47e-05
biological_process (GO:0008150)	21212	2000	1900.14	+	1.05	0.00758
Unclassified (UNCLASSIFIED)	6250	460	559.86	-	0.82	0
cellular nitrogen compound metabolic process (GO:0034641)	2916	186	261.21	-	0.71	0.00258
nucleobase-containing compound metabolic process (GO:0006139)	2112	118	189.19	-	0.62	0.000106
organelle organization (GO:0006996)	1696	94	151.92	-	0.62	0.00222
peptide metabolic process (GO:0006518)	628	25	56.26	-	0.44	0.0205
mRNA metabolic process (GO:0016071)	439	12	39.32	-	0.31	0.00427
amide biosynthetic process (GO:0043604)	581	15	52.05	-	0.29	1.91e-05
RNA metabolic process (GO:0016070)	1321	33	118.33	-	0.28	2.84e-16
nucleic acid metabolic process (GO:0090304)	1734	41	155.33	-	0.26	1.37e-23
gene expression (GO:0010467)	1633	37	146.28	-	0.25	6.51e-23
DNA metabolic process (GO:0006259)	453	8	40.58	-	0.2	9.03e-06
chromosome organization (GO:0051276)	515	9	46.13	-	0.2	5.09e-07
peptide biosynthetic process (GO:0043043)	523	9	46.85	-	0.19	2.46e-07
cellular response to DNA damage stimulus (GO:0006974)	354	6	31.71	-	0.19	0.000323
translation (GO:0006412)	518	8	46.4	-	0.17	6.29e-08
chromatin organization (GO:0006325)	340	5	30.46	-	0.16	0.000166
ncRNA metabolic process (GO:0034660)	459	6	41.12	-	0.15	1.89e-07
DNA repair (GO:0006281)	317	4	28.4	-	0.14	0.000165
RNA modification (GO:0009451)	288	3	25.8	-	0.12	0.000217
mRNA processing (GO:0006397)	299	3	26.78	-	0.11	0.000105
RNA processing (GO:0006396)	807	8	72.29	-	0.11	2.24e-17
ribosome biogenesis (GO:0042254)	351	3	31.44	-	0.1	1.67e-06
ncRNA processing (GO:0034470)	382	3	34.22	-	0.09	1.81e-07
rRNA metabolic process (GO:0016072)	268	2	24.01	-	0.08	0.000122
ribonucleoprotein complex biogenesis (GO:0022613)	428	3	38.34	-	0.08	3.77e-09
RNA splicing (GO:0008380)	293	2	26.25	-	0.08	1.82e-05
histone modification (GO:0016570)	176	1	15.77	-	0.06	0.0194
rRNA processing (GO:0006364)	256	1	22.93	-	0.04	2.56e-05

## Sheet: Table S3
Supplemental Table S3. GO items (biological process) for the genes up-regulated during shoot induction. Only the items with Bonferroni-corrected for P < 0.05 are displayed.
GO biological process	REFLIST (27462)	Gene number (2819)	Expected gene number	over- or under-represented	Fold Enrichment	P value
phloem transport (GO:0010233)	22	16	2.26	+	7.08	0.000264
vascular transport (GO:0010232)	22	16	2.26	+	7.08	0.000264
vascular process in circulatory system (GO:0003018)	22	16	2.26	+	7.08	0.000264
circulatory system process (GO:0003013)	22	16	2.26	+	7.08	0.000264
system process (GO:0003008)	22	16	2.26	+	7.08	0.000264
S-glycoside biosynthetic process (GO:0016144)	41	26	4.21	+	6.18	2.4e-07
glucosinolate biosynthetic process (GO:0019761)	41	26	4.21	+	6.18	2.4e-07
glycosinolate biosynthetic process (GO:0019758)	41	26	4.21	+	6.18	2.4e-07
photosynthesis, light harvesting in photosystem I (GO:0009768)	24	14	2.46	+	5.68	0.0114
glycosyl compound biosynthetic process (GO:1901659)	50	28	5.13	+	5.46	3.97e-07
regulation of secondary cell wall biogenesis (GO:2000652)	29	16	2.98	+	5.37	0.00407
xylan metabolic process (GO:0045491)	61	33	6.26	+	5.27	1.87e-08
lignin metabolic process (GO:0009808)	53	28	5.44	+	5.15	1.1e-06
xylan biosynthetic process (GO:0045492)	40	21	4.11	+	5.11	0.000182
plant-type secondary cell wall biogenesis (GO:0009834)	63	33	6.47	+	5.1	3.63e-08
hemicellulose metabolic process (GO:0010410)	113	56	11.6	+	4.83	2.05e-14
cell wall macromolecule catabolic process (GO:0016998)	31	15	3.18	+	4.71	0.0294
S-glycoside metabolic process (GO:0016143)	114	55	11.7	+	4.7	1e-13
glucosinolate metabolic process (GO:0019760)	114	55	11.7	+	4.7	1e-13
glycosinolate metabolic process (GO:0019757)	114	55	11.7	+	4.7	1e-13
lignin biosynthetic process (GO:0009809)	42	20	4.31	+	4.64	0.00125
secondary metabolite biosynthetic process (GO:0044550)	146	67	14.99	+	4.47	2.94e-16
cell wall polysaccharide metabolic process (GO:0010383)	147	67	15.09	+	4.44	3.9e-16
phenylpropanoid metabolic process (GO:0009698)	110	50	11.29	+	4.43	1.69e-11
nucleotide-sugar biosynthetic process (GO:0009226)	42	19	4.31	+	4.41	0.00441
xylem development (GO:0010089)	49	22	5.03	+	4.37	0.000748
regulation of cell wall organization or biogenesis (GO:1903338)	36	16	3.7	+	4.33	0.0347
phenylpropanoid biosynthetic process (GO:0009699)	88	39	9.03	+	4.32	2.88e-08
secondary metabolic process (GO:0019748)	306	132	31.41	+	4.2	6.35e-32
photosynthesis, light harvesting (GO:0009765)	43	18	4.41	+	4.08	0.0195
nucleotide-sugar metabolic process (GO:0009225)	53	22	5.44	+	4.04	0.00215
cell wall macromolecule metabolic process (GO:0044036)	177	72	18.17	+	3.96	2.56e-15
glucose metabolic process (GO:0006006)	42	17	4.31	+	3.94	0.0494
cell wall polysaccharide biosynthetic process (GO:0070592)	85	34	8.73	+	3.9	4.98e-06
benzene-containing compound metabolic process (GO:0042537)	58	23	5.95	+	3.86	0.0023
toxin catabolic process (GO:0009407)	46	18	4.72	+	3.81	0.0408
xyloglucan metabolic process (GO:0010411)	59	23	6.06	+	3.8	0.00291
cellular component macromolecule biosynthetic process (GO:0070589)	91	34	9.34	+	3.64	2.01e-05
cell wall macromolecule biosynthetic process (GO:0044038)	91	34	9.34	+	3.64	2.01e-05
glycosyl compound metabolic process (GO:1901657)	171	63	17.55	+	3.59	1.58e-11
toxin metabolic process (GO:0009404)	60	22	6.16	+	3.57	0.0112
cell wall biogenesis (GO:0042546)	245	86	25.15	+	3.42	2.1e-15
flavonoid metabolic process (GO:0009812)	66	23	6.77	+	3.39	0.0136
cell wall organization or biogenesis (GO:0071554)	518	176	53.17	+	3.31	1.92e-32
pectin catabolic process (GO:0045490)	98	33	10.06	+	3.28	0.000251
trichoblast differentiation (GO:0010054)	125	42	12.83	+	3.27	4.94e-06
cell wall modification (GO:0042545)	174	58	17.86	+	3.25	5.65e-09
plant-type cell wall biogenesis (GO:0009832)	160	53	16.42	+	3.23	6.04e-08
root hair cell differentiation (GO:0048765)	121	40	12.42	+	3.22	1.74e-05
trichoblast maturation (GO:0048764)	121	40	12.42	+	3.22	1.74e-05
sulfur compound biosynthetic process (GO:0044272)	146	48	14.99	+	3.2	6.44e-07
cell maturation (GO:0048469)	122	40	12.52	+	3.19	2.1e-05
cellular polysaccharide metabolic process (GO:0044264)	274	89	28.13	+	3.16	2.86e-14
root epidermal cell differentiation (GO:0010053)	140	45	14.37	+	3.13	4.17e-06
detoxification (GO:0098754)	153	49	15.71	+	3.12	8.79e-07
root hair cell development (GO:0080147)	98	31	10.06	+	3.08	0.00187
cell wall organization (GO:0071555)	280	88	28.74	+	3.06	2.29e-13
aromatic amino acid family metabolic process (GO:0009072)	77	24	7.9	+	3.04	0.0403
pectin metabolic process (GO:0045488)	161	50	16.53	+	3.03	1.4e-06
inorganic anion transport (GO:0015698)	110	34	11.29	+	3.01	0.000861
galacturonan metabolic process (GO:0010393)	162	50	16.63	+	3.01	1.66e-06
plant-type cell wall organization or biogenesis (GO:0071669)	269	83	27.61	+	3.01	6.76e-12
polysaccharide catabolic process (GO:0000272)	143	44	14.68	+	3	1.88e-05
photosynthesis, light reaction (GO:0019684)	127	39	13.04	+	2.99	0.000139
polysaccharide metabolic process (GO:0005976)	422	129	43.32	+	2.98	1.12e-19
cellular carbohydrate metabolic process (GO:0044262)	389	118	39.93	+	2.96	1.35e-17
response to toxic substance (GO:0009636)	176	53	18.07	+	2.93	1.57e-06
hexose metabolic process (GO:0019318)	87	26	8.93	+	2.91	0.0335
cellular polysaccharide biosynthetic process (GO:0033692)	182	54	18.68	+	2.89	1.4e-06
cellular carbohydrate biosynthetic process (GO:0034637)	218	63	22.38	+	2.82	1.07e-07
plant epidermal cell differentiation (GO:0090627)	174	50	17.86	+	2.8	1.3e-05
external encapsulating structure organization (GO:0045229)	333	95	34.18	+	2.78	3.81e-12
sulfur compound metabolic process (GO:0006790)	398	113	40.86	+	2.77	6.25e-15
carbohydrate biosynthetic process (GO:0016051)	308	87	31.62	+	2.75	9.45e-11
photosynthesis (GO:0015979)	188	53	19.3	+	2.75	1.14e-05
monosaccharide metabolic process (GO:0005996)	128	36	13.14	+	2.74	0.0029
plant-type cell wall organization (GO:0009664)	151	41	15.5	+	2.65	0.00143
phloem or xylem histogenesis (GO:0010087)	129	35	13.24	+	2.64	0.00757
carbohydrate catabolic process (GO:0016052)	233	63	23.92	+	2.63	1.35e-06
plant organ formation (GO:1905393)	111	30	11.39	+	2.63	0.0419
polysaccharide biosynthetic process (GO:0000271)	219	59	22.48	+	2.62	5.84e-06
cellular glucan metabolic process (GO:0006073)	196	49	20.12	+	2.44	0.00098
carbohydrate metabolic process (GO:0005975)	945	233	97.01	+	2.4	1.02e-25
glucan metabolic process (GO:0044042)	204	49	20.94	+	2.34	0.00287
anatomical structure maturation (GO:0071695)	188	45	19.3	+	2.33	0.0064
anion transport (GO:0006820)	230	54	23.61	+	2.29	0.0014
alpha-amino acid metabolic process (GO:1901605)	237	55	24.33	+	2.26	0.00124
plant epidermis development (GO:0090558)	268	62	27.51	+	2.25	0.000264
regulation of hormone levels (GO:0010817)	264	61	27.1	+	2.25	0.000358
cell development (GO:0048468)	326	75	33.46	+	2.24	1.66e-05
root morphogenesis (GO:0010015)	302	69	31	+	2.23	6.98e-05
plant organ morphogenesis (GO:1905392)	446	101	45.78	+	2.21	8.11e-08
inorganic ion transmembrane transport (GO:0098660)	248	56	25.46	+	2.2	0.00214
oxoacid metabolic process (GO:0043436)	976	218	100.19	+	2.18	4.13e-19
developmental maturation (GO:0021700)	206	46	21.15	+	2.18	0.0269
organic acid metabolic process (GO:0006082)	1009	224	103.57	+	2.16	1.61e-19
response to oxidative stress (GO:0006979)	441	95	45.27	+	2.1	3.15e-06
cell growth (GO:0016049)	386	83	39.62	+	2.09	3.56e-05
organic hydroxy compound metabolic process (GO:1901615)	293	63	30.08	+	2.09	0.00222
response to wounding (GO:0009611)	239	51	24.53	+	2.08	0.0269
cell differentiation (GO:0030154)	622	132	63.85	+	2.07	4e-09
developmental growth involved in morphogenesis (GO:0060560)	334	70	34.29	+	2.04	0.00113
response to inorganic substance (GO:0010035)	727	149	74.63	+	2	1.35e-09
generation of precursor metabolites and energy (GO:0006091)	381	77	39.11	+	1.97	0.00105
unidimensional cell growth (GO:0009826)	287	58	29.46	+	1.97	0.0273
root system development (GO:0022622)	540	109	55.43	+	1.97	3.54e-06
organic acid biosynthetic process (GO:0016053)	456	92	46.81	+	1.97	7.88e-05
carboxylic acid biosynthetic process (GO:0046394)	427	86	43.83	+	1.96	0.000248
root development (GO:0048364)	538	108	55.23	+	1.96	7.3e-06
growth (GO:0040007)	444	89	45.58	+	1.95	0.000185
ion transmembrane transport (GO:0034220)	315	63	32.34	+	1.95	0.0185
cellular amino acid metabolic process (GO:0006520)	400	80	41.06	+	1.95	0.000852
response to water (GO:0009415)	376	75	38.6	+	1.94	0.00212
carboxylic acid metabolic process (GO:0019752)	874	174	89.72	+	1.94	1.2e-10
response to water deprivation (GO:0009414)	367	73	37.67	+	1.94	0.00354
small molecule metabolic process (GO:0044281)	1516	299	155.62	+	1.92	7.33e-20
anatomical structure morphogenesis (GO:0009653)	931	183	95.57	+	1.91	5.86e-11
developmental growth (GO:0048589)	385	75	39.52	+	1.9	0.00605
cellular developmental process (GO:0048869)	704	137	72.27	+	1.9	2.26e-07
small molecule biosynthetic process (GO:0044283)	604	117	62	+	1.89	7.25e-06
ion transport (GO:0006811)	568	110	58.31	+	1.89	2.66e-05
response to light stimulus (GO:0009416)	722	139	74.11	+	1.88	3.58e-07
response to acid chemical (GO:0001101)	408	78	41.88	+	1.86	0.00544
cell morphogenesis (GO:0000902)	372	71	38.19	+	1.86	0.0199
monocarboxylic acid metabolic process (GO:0032787)	425	81	43.63	+	1.86	0.00395
carbohydrate derivative metabolic process (GO:1901135)	744	141	76.37	+	1.85	6.46e-07
transmembrane transport (GO:0055085)	825	156	84.69	+	1.84	8.09e-08
response to cold (GO:0009409)	392	74	40.24	+	1.84	0.016
tissue development (GO:0009888)	646	121	66.31	+	1.82	2.19e-05
response to radiation (GO:0009314)	746	139	76.58	+	1.82	2.14e-06
carbohydrate derivative biosynthetic process (GO:1901137)	454	83	46.6	+	1.78	0.0119
response to oxygen-containing compound (GO:1901700)	1431	255	146.89	+	1.74	1.04e-11
response to chemical (GO:0042221)	2530	449	259.71	+	1.73	5.12e-23
plant organ development (GO:0099402)	1054	182	108.19	+	1.68	1.25e-06
organic cyclic compound biosynthetic process (GO:1901362)	863	148	88.59	+	1.67	8.61e-05
aromatic compound biosynthetic process (GO:0019438)	775	131	79.55	+	1.65	0.00108
response to lipid (GO:0033993)	781	129	80.17	+	1.61	0.00387
response to abiotic stimulus (GO:0009628)	2061	340	211.56	+	1.61	2.9e-12
response to endogenous stimulus (GO:0009719)	1264	203	129.75	+	1.56	2.09e-05
response to hormone (GO:0009725)	1234	198	126.67	+	1.56	3.3e-05
cellular response to chemical stimulus (GO:0070887)	1117	179	114.66	+	1.56	0.000194
regulation of biological quality (GO:0065008)	922	146	94.64	+	1.54	0.00624
response to organic substance (GO:0010033)	1639	259	168.24	+	1.54	6.06e-07
response to stimulus (GO:0050896)	5474	846	561.91	+	1.51	6.42e-30
response to external stimulus (GO:0009605)	1527	226	156.75	+	1.44	0.001
developmental process (GO:0032502)	3037	449	311.75	+	1.44	3.99e-10
regulation of transcription, DNA-templated (GO:0006355)	2182	319	223.98	+	1.42	9.79e-06
regulation of nucleic acid-templated transcription (GO:1903506)	2182	319	223.98	+	1.42	9.79e-06
anatomical structure development (GO:0048856)	2895	423	297.17	+	1.42	1.26e-08
regulation of RNA biosynthetic process (GO:2001141)	2184	319	224.19	+	1.42	9.94e-06
biosynthetic process (GO:0009058)	2819	409	289.37	+	1.41	6.72e-08
regulation of biosynthetic process (GO:0009889)	2525	366	259.19	+	1.41	1.22e-06
catabolic process (GO:0009056)	1506	218	154.59	+	1.41	0.00721
system development (GO:0048731)	1919	273	196.99	+	1.39	0.00126
response to stress (GO:0006950)	3187	452	327.15	+	1.38	1.05e-07
regulation of cellular biosynthetic process (GO:0031326)	2488	350	255.4	+	1.37	5.76e-05
organic substance biosynthetic process (GO:1901576)	2681	377	275.21	+	1.37	1.65e-05
regulation of RNA metabolic process (GO:0051252)	2290	322	235.07	+	1.37	0.000278
regulation of cellular macromolecule biosynthetic process (GO:2000112)	2374	333	243.69	+	1.37	0.000173
regulation of macromolecule biosynthetic process (GO:0010556)	2387	334	245.03	+	1.36	0.000223
regulation of nucleobase-containing compound metabolic process (GO:0019219)	2346	322	240.82	+	1.34	0.00198
multicellular organism development (GO:0007275)	2502	343	256.83	+	1.34	0.000845
cellular biosynthetic process (GO:0044249)	2589	354	265.76	+	1.33	0.000739
multicellular organismal process (GO:0032501)	2795	381	286.91	+	1.33	0.000275
regulation of primary metabolic process (GO:0080090)	2784	375	285.78	+	1.31	0.00122
localization (GO:0051179)	2430	324	249.44	+	1.3	0.0184
regulation of cellular metabolic process (GO:0031323)	2942	392	302	+	1.3	0.00164
regulation of nitrogen compound metabolic process (GO:0051171)	2703	359	277.47	+	1.29	0.00751
regulation of cellular process (GO:0050794)	4738	589	486.36	+	1.21	0.00637
biological regulation (GO:0065007)	5947	736	610.47	+	1.21	0.000292
cellular process (GO:0009987)	12044	1483	1236.33	+	1.2	2.14e-15
regulation of biological process (GO:0050789)	5393	661	553.6	+	1.19	0.00653
metabolic process (GO:0008152)	8478	1024	870.27	+	1.18	1.28e-05
Unclassified (UNCLASSIFIED)	6250	605	641.57	-	0.94	0
nitrogen compound metabolic process (GO:0006807)	6198	536	636.23	-	0.84	0.0343
cellular macromolecule metabolic process (GO:0044260)	4434	364	455.15	-	0.8	0.0151
macromolecule metabolic process (GO:0043170)	5517	436	566.33	-	0.77	5.46e-06
macromolecule modification (GO:0043412)	2815	212	288.96	-	0.73	0.00667
protein metabolic process (GO:0019538)	3537	261	363.08	-	0.72	3.19e-05
cellular protein metabolic process (GO:0044267)	3385	242	347.47	-	0.7	4.35e-06
heterocycle metabolic process (GO:0046483)	2399	156	246.26	-	0.63	2.99e-06
organelle organization (GO:0006996)	1696	103	174.1	-	0.59	3.28e-05
cellular nitrogen compound metabolic process (GO:0034641)	2916	173	299.33	-	0.58	5.8e-12
establishment of localization in cell (GO:0051649)	780	42	80.07	-	0.52	0.023
cellular amide metabolic process (GO:0043603)	736	39	75.55	-	0.52	0.03
nucleobase-containing compound metabolic process (GO:0006139)	2112	96	216.8	-	0.44	2.91e-16
protein localization (GO:0008104)	709	32	72.78	-	0.44	0.000733
peptide metabolic process (GO:0006518)	628	28	64.46	-	0.43	0.00336
ubiquitin-dependent protein catabolic process (GO:0006511)	531	23	54.51	-	0.42	0.0161
cellular protein localization (GO:0034613)	632	27	64.88	-	0.42	0.00121
modification-dependent protein catabolic process (GO:0019941)	543	23	55.74	-	0.41	0.00704
modification-dependent macromolecule catabolic process (GO:0043632)	555	23	56.97	-	0.4	0.00308
intracellular transport (GO:0046907)	732	29	75.14	-	0.39	1.84e-05
establishment of protein localization (GO:0045184)	578	22	59.33	-	0.37	0.00033
protein transport (GO:0015031)	566	21	58.1	-	0.36	0.000245
intracellular protein transport (GO:0006886)	509	18	52.25	-	0.34	0.000574
protein localization to organelle (GO:0033365)	323	9	33.16	-	0.27	0.00726
RNA metabolic process (GO:0016070)	1321	31	135.6	-	0.23	1.08e-22
nucleic acid metabolic process (GO:0090304)	1734	39	178	-	0.22	6.87e-32
establishment of protein localization to organelle (GO:0072594)	274	6	28.13	-	0.21	0.00641
gene expression (GO:0010467)	1633	34	167.63	-	0.2	1.47e-31
mRNA metabolic process (GO:0016071)	439	9	45.06	-	0.2	1.15e-06
amide biosynthetic process (GO:0043604)	581	11	59.64	-	0.18	3.09e-10
DNA metabolic process (GO:0006259)	453	8	46.5	-	0.17	7.29e-08
cellular response to DNA damage stimulus (GO:0006974)	354	5	36.34	-	0.14	1.88e-06
RNA modification (GO:0009451)	288	4	29.56	-	0.14	6.75e-05
ncRNA metabolic process (GO:0034660)	459	6	47.12	-	0.13	1.22e-09
DNA repair (GO:0006281)	317	4	32.54	-	0.12	7.9e-06
chromatin organization (GO:0006325)	340	4	34.9	-	0.11	7.84e-07
peptide biosynthetic process (GO:0043043)	523	6	53.69	-	0.11	4.4e-12
covalent chromatin modification (GO:0016569)	182	2	18.68	-	0.11	0.0148
ncRNA processing (GO:0034470)	382	4	39.21	-	0.1	1.8e-08
chromosome organization (GO:0051276)	515	5	52.87	-	0.09	1.13e-12
translation (GO:0006412)	518	5	53.17	-	0.09	1.23e-12
ribosome biogenesis (GO:0042254)	351	3	36.03	-	0.08	4.75e-08
rRNA processing (GO:0006364)	256	2	26.28	-	0.08	2.32e-05
rRNA metabolic process (GO:0016072)	268	2	27.51	-	0.07	7.14e-06
RNA processing (GO:0006396)	807	6	82.84	-	0.07	3.5e-23
ribonucleoprotein complex biogenesis (GO:0022613)	428	3	43.93	-	0.07	2.76e-11
ribonucleoprotein complex subunit organization (GO:0071826)	148	1	15.19	-	0.07	0.0381
histone modification (GO:0016570)	176	1	18.07	-	0.06	0.00397
organelle fission (GO:0048285)	198	1	20.32	-	0.05	0.000343
mRNA processing (GO:0006397)	299	1	30.69	-	0.03	2.5e-08

## Sheet: Table S4
Supplemental Table S4. GO items (biological process) for the genes down-regulated during shoot induction. Only the items with Bonferroni-corrected for P < 0.05 are displayed.
GO biological process	REFLIST (27462)	Gene number (1134)	Expected gene number	over- or under-represented	Fold Enrichment	P value
callus formation (GO:1990110)	22	8	0.91	+	8.81	0.0458
auxin homeostasis (GO:0010252)	39	11	1.61	+	6.83	0.00936
regulation of root meristem growth (GO:0010082)	37	10	1.53	+	6.55	0.0359
cotyledon development (GO:0048825)	55	13	2.27	+	5.72	0.00661
regulation of meristem growth (GO:0010075)	65	14	2.68	+	5.22	0.00703
cellular hormone metabolic process (GO:0034754)	56	12	2.31	+	5.19	0.0381
cellular response to ethylene stimulus (GO:0071369)	66	13	2.73	+	4.77	0.0371
stem cell population maintenance (GO:0019827)	80	15	3.3	+	4.54	0.0139
maintenance of cell number (GO:0098727)	80	15	3.3	+	4.54	0.0139
hormone metabolic process (GO:0042445)	127	20	5.24	+	3.81	0.00443
response to ethylene (GO:0009723)	159	25	6.57	+	3.81	0.000235
lateral root development (GO:0048527)	121	19	5	+	3.8	0.00834
positive regulation of developmental process (GO:0051094)	135	21	5.57	+	3.77	0.00292
hormone-mediated signaling pathway (GO:0009755)	448	65	18.5	+	3.51	4.09e-13
post-embryonic root development (GO:0048528)	132	19	5.45	+	3.49	0.0257
response to auxin (GO:0009733)	320	45	13.21	+	3.41	5.15e-08
meristem maintenance (GO:0010073)	180	25	7.43	+	3.36	0.0019
cellular response to hormone stimulus (GO:0032870)	515	69	21.27	+	3.24	1.77e-12
floral organ development (GO:0048437)	248	33	10.24	+	3.22	8.32e-05
post-embryonic plant morphogenesis (GO:0090698)	203	27	8.38	+	3.22	0.00149
cellular response to endogenous stimulus (GO:0071495)	547	72	22.59	+	3.19	9.32e-13
floral whorl development (GO:0048438)	198	26	8.18	+	3.18	0.00298
post-embryonic plant organ development (GO:0090696)	178	23	7.35	+	3.13	0.0156
regulation of hormone levels (GO:0010817)	264	34	10.9	+	3.12	0.000106
regulation of developmental growth (GO:0048638)	180	23	7.43	+	3.09	0.0184
pattern specification process (GO:0007389)	197	25	8.13	+	3.07	0.00829
cellular response to organic substance (GO:0071310)	692	85	28.58	+	2.97	7.65e-14
flower development (GO:0009908)	360	44	14.87	+	2.96	4.69e-06
response to hormone (GO:0009725)	1234	149	50.96	+	2.92	1.01e-25
response to endogenous stimulus (GO:0009719)	1264	152	52.19	+	2.91	3.84e-26
root development (GO:0048364)	538	64	22.22	+	2.88	2.68e-09
root system development (GO:0022622)	540	64	22.3	+	2.87	3.1e-09
cellular response to hypoxia (GO:0071456)	237	28	9.79	+	2.86	0.00764
meristem development (GO:0048507)	247	29	10.2	+	2.84	0.00571
cellular response to decreased oxygen levels (GO:0036294)	239	28	9.87	+	2.84	0.00885
reproductive shoot system development (GO:0090567)	376	44	15.53	+	2.83	1.55e-05
cellular response to oxygen levels (GO:0071453)	240	28	9.91	+	2.83	0.00952
regulation of multicellular organismal development (GO:2000026)	371	43	15.32	+	2.81	2.98e-05
positive regulation of transcription, DNA-templated (GO:0045893)	492	56	20.32	+	2.76	3.33e-07
positive regulation of RNA biosynthetic process (GO:1902680)	494	56	20.4	+	2.75	3.82e-07
positive regulation of nucleic acid-templated transcription (GO:1903508)	494	56	20.4	+	2.75	3.82e-07
response to abscisic acid (GO:0009737)	461	52	19.04	+	2.73	2.05e-06
regulation of growth (GO:0040008)	249	28	10.28	+	2.72	0.0179
regulation of post-embryonic development (GO:0048580)	357	40	14.74	+	2.71	0.000221
response to alcohol (GO:0097305)	466	52	19.24	+	2.7	4.74e-06
response to heat (GO:0009408)	242	27	9.99	+	2.7	0.0297
positive regulation of macromolecule biosynthetic process (GO:0010557)	531	59	21.93	+	2.69	3.45e-07
secondary metabolic process (GO:0019748)	306	34	12.64	+	2.69	0.00244
plant organ development (GO:0099402)	1054	117	43.52	+	2.69	8.24e-17
cellular response to lipid (GO:0071396)	320	35	13.21	+	2.65	0.00386
root morphogenesis (GO:0010015)	302	33	12.47	+	2.65	0.0049
regulation of multicellular organismal process (GO:0051239)	461	50	19.04	+	2.63	1.67e-05
regulation of developmental process (GO:0050793)	800	86	33.03	+	2.6	7.48e-11
positive regulation of biosynthetic process (GO:0009891)	584	62	24.12	+	2.57	7.1e-07
positive regulation of cellular biosynthetic process (GO:0031328)	567	60	23.41	+	2.56	1.56e-06
cellular response to chemical stimulus (GO:0070887)	1117	118	46.12	+	2.56	2.12e-15
response to organic substance (GO:0010033)	1639	173	67.68	+	2.56	3.81e-24
positive regulation of RNA metabolic process (GO:0051254)	558	58	23.04	+	2.52	4.47e-06
phyllome development (GO:0048827)	504	52	20.81	+	2.5	4.18e-05
regulation of signal transduction (GO:0009966)	331	34	13.67	+	2.49	0.0129
shoot system development (GO:0048367)	742	76	30.64	+	2.48	2.24e-08
regulation of signaling (GO:0023051)	337	34	13.92	+	2.44	0.0177
positive regulation of nucleobase-containing compound metabolic process (GO:0045935)	576	58	23.79	+	2.44	1.64e-05
regulation of cell communication (GO:0010646)	340	34	14.04	+	2.42	0.0316
plant organ morphogenesis (GO:1905392)	446	44	18.42	+	2.39	0.00146
response to lipid (GO:0033993)	781	76	32.25	+	2.36	1.76e-07
regulation of transcription, DNA-templated (GO:0006355)	2182	212	90.1	+	2.35	6.04e-26
regulation of nucleic acid-templated transcription (GO:1903506)	2182	212	90.1	+	2.35	6.04e-26
regulation of RNA biosynthetic process (GO:2001141)	2184	212	90.18	+	2.35	6.41e-26
cellular response to oxygen-containing compound (GO:1901701)	516	49	21.31	+	2.3	0.000941
tissue development (GO:0009888)	646	61	26.68	+	2.29	4.08e-05
response to chemical (GO:0042221)	2530	238	104.47	+	2.28	5.41e-28
regulation of RNA metabolic process (GO:0051252)	2290	213	94.56	+	2.25	7.8e-24
regulation of macromolecule biosynthetic process (GO:0010556)	2387	220	98.57	+	2.23	3.53e-24
regulation of cellular macromolecule biosynthetic process (GO:2000112)	2374	218	98.03	+	2.22	8.9e-24
regulation of nucleobase-containing compound metabolic process (GO:0019219)	2346	214	96.87	+	2.21	5.84e-23
regulation of cellular biosynthetic process (GO:0031326)	2488	225	102.74	+	2.19	6.53e-24
regulation of biosynthetic process (GO:0009889)	2525	228	104.27	+	2.19	4.14e-24
positive regulation of macromolecule metabolic process (GO:0010604)	759	67	31.34	+	2.14	9.69e-05
positive regulation of nitrogen compound metabolic process (GO:0051173)	729	64	30.1	+	2.13	0.000249
response to osmotic stress (GO:0006970)	535	46	22.09	+	2.08	0.035
regulation of gene expression (GO:0010468)	2619	224	108.15	+	2.07	8.89e-21
response to temperature stimulus (GO:0009266)	614	52	25.35	+	2.05	0.0123
system development (GO:0048731)	1919	162	79.24	+	2.04	2.88e-13
positive regulation of metabolic process (GO:0009893)	842	71	34.77	+	2.04	0.000262
positive regulation of cellular metabolic process (GO:0031325)	783	66	32.33	+	2.04	0.000672
response to inorganic substance (GO:0010035)	727	61	30.02	+	2.03	0.00196
regulation of nitrogen compound metabolic process (GO:0051171)	2703	226	111.62	+	2.02	1e-19
response to oxygen-containing compound (GO:1901700)	1431	119	59.09	+	2.01	1.22e-08
positive regulation of biological process (GO:0048518)	1304	108	53.85	+	2.01	1.86e-07
regulation of primary metabolic process (GO:0080090)	2784	230	114.96	+	2	1.42e-19
regulation of cellular metabolic process (GO:0031323)	2942	241	121.49	+	1.98	2.89e-20
positive regulation of cellular process (GO:0048522)	1043	85	43.07	+	1.97	4.07e-05
post-embryonic development (GO:0009791)	1500	122	61.94	+	1.97	2.36e-08
regulation of response to stimulus (GO:0048583)	774	62	31.96	+	1.94	0.00955
response to abiotic stimulus (GO:0009628)	2061	164	85.11	+	1.93	1.89e-11
regulation of macromolecule metabolic process (GO:0060255)	2985	237	123.26	+	1.92	4.39e-18
multicellular organism development (GO:0007275)	2502	196	103.32	+	1.9	1.22e-13
regulation of metabolic process (GO:0019222)	3259	251	134.58	+	1.87	6.53e-18
anatomical structure morphogenesis (GO:0009653)	931	71	38.44	+	1.85	0.00875
reproductive structure development (GO:0048608)	1220	93	50.38	+	1.85	0.000178
reproductive system development (GO:0061458)	1222	93	50.46	+	1.84	0.000185
multicellular organismal process (GO:0032501)	2795	212	115.42	+	1.84	1.28e-13
regulation of biological quality (GO:0065008)	922	68	38.07	+	1.79	0.0384
anatomical structure development (GO:0048856)	2895	213	119.54	+	1.78	2.07e-12
cell communication (GO:0007154)	1688	124	69.7	+	1.78	7.08e-06
response to external stimulus (GO:0009605)	1527	111	63.06	+	1.76	9.39e-05
response to external biotic stimulus (GO:0043207)	1102	80	45.51	+	1.76	0.0115
response to other organism (GO:0051707)	1102	80	45.51	+	1.76	0.0115
response to stimulus (GO:0050896)	5474	397	226.04	+	1.76	2.01e-27
response to biotic stimulus (GO:0009607)	1104	80	45.59	+	1.75	0.0118
developmental process (GO:0032502)	3037	220	125.41	+	1.75	3.6e-12
signaling (GO:0023052)	1433	103	59.17	+	1.74	0.000518
biological process involved in interspecies interaction between organisms (GO:0044419)	1114	80	46	+	1.74	0.0135
cellular response to stress (GO:0033554)	1142	82	47.16	+	1.74	0.0117
regulation of cellular process (GO:0050794)	4738	338	195.65	+	1.73	1e-20
negative regulation of biological process (GO:0048519)	1132	80	46.74	+	1.71	0.023
cellular response to stimulus (GO:0051716)	2579	182	106.5	+	1.71	1.67e-08
regulation of biological process (GO:0050789)	5393	380	222.7	+	1.71	2.16e-23
biological regulation (GO:0065007)	5947	418	245.57	+	1.7	1.33e-26
signal transduction (GO:0007165)	1394	96	57.56	+	1.67	0.00864
developmental process involved in reproduction (GO:0003006)	1458	100	60.21	+	1.66	0.00718
response to stress (GO:0006950)	3187	217	131.6	+	1.65	2.2e-09
reproductive process (GO:0022414)	1754	117	72.43	+	1.62	0.00315
reproduction (GO:0000003)	1764	117	72.84	+	1.61	0.00344
Unclassified (UNCLASSIFIED)	6250	208	258.08	-	0.81	0
RNA metabolic process (GO:0016070)	1321	25	54.55	-	0.46	0.0322
gene expression (GO:0010467)	1633	28	67.43	-	0.42	0.000241
cellular localization (GO:0051641)	975	14	40.26	-	0.35	0.0115
establishment of localization in cell (GO:0051649)	780	9	32.21	-	0.28	0.00827
cellular macromolecule localization (GO:0070727)	669	7	27.63	-	0.25	0.024
intracellular transport (GO:0046907)	732	7	30.23	-	0.23	0.00346
cellular protein localization (GO:0034613)	632	6	26.1	-	0.23	0.0208
protein localization (GO:0008104)	709	6	29.28	-	0.2	0.00138
intracellular protein transport (GO:0006886)	509	3	21.02	-	0.14	0.00889
protein transport (GO:0015031)	566	3	23.37	-	0.13	0.00102
establishment of protein localization (GO:0045184)	578	3	23.87	-	0.13	0.000719
vesicle-mediated transport (GO:0016192)	500	1	20.65	-	0.05	0.000138

## Sheet: Table S5
Supplemental Table S5. GO items (biological process) for the TSA up-regulated genes. Only the items with Bonferroni-corrected for P < 0.05 are displayed.
GO biological process	REFLIST (27462)	Gene number (1375)	Expected gene number	over- or under-represented	Fold Enrichment	P value
xylan biosynthetic process (GO:0045492)	40	17	2	+	8.49	2.01e-06
xylan metabolic process (GO:0045491)	61	24	3.05	+	7.86	2.43e-09
plant-type secondary cell wall biogenesis (GO:0009834)	63	22	3.15	+	6.97	1.44e-07
regulation of secondary cell wall biogenesis (GO:2000652)	29	10	1.45	+	6.89	0.0301
hemicellulose metabolic process (GO:0010410)	113	30	5.66	+	5.3	1.67e-08
cell wall polysaccharide biosynthetic process (GO:0070592)	85	22	4.26	+	5.17	1.61e-05
cellular component macromolecule biosynthetic process (GO:0070589)	91	22	4.56	+	4.83	4.64e-05
cell wall macromolecule biosynthetic process (GO:0044038)	91	22	4.56	+	4.83	4.64e-05
cell wall polysaccharide metabolic process (GO:0010383)	147	35	7.36	+	4.76	4.3e-09
trichoblast differentiation (GO:0010054)	125	29	6.26	+	4.63	5.88e-07
cell maturation (GO:0048469)	122	28	6.11	+	4.58	1.48e-06
cell wall macromolecule metabolic process (GO:0044036)	177	40	8.86	+	4.51	4.75e-10
root hair cell differentiation (GO:0048765)	121	27	6.06	+	4.46	5.09e-06
trichoblast maturation (GO:0048764)	121	27	6.06	+	4.46	5.09e-06
root epidermal cell differentiation (GO:0010053)	140	31	7.01	+	4.42	3.85e-07
root hair cell development (GO:0080147)	98	20	4.91	+	4.08	0.00216
plant-type cell wall biogenesis (GO:0009832)	160	32	8.01	+	3.99	1.82e-06
cell wall biogenesis (GO:0042546)	245	48	12.27	+	3.91	1.98e-10
cellular polysaccharide biosynthetic process (GO:0033692)	182	35	9.11	+	3.84	7.33e-07
plant epidermal cell differentiation (GO:0090627)	174	33	8.71	+	3.79	3.21e-06
plant-type cell wall organization or biogenesis (GO:0071669)	269	50	13.47	+	3.71	3.48e-10
cellular polysaccharide metabolic process (GO:0044264)	274	49	13.72	+	3.57	2.15e-09
polysaccharide biosynthetic process (GO:0000271)	219	38	10.97	+	3.47	1.69e-06
photosynthesis, light reaction (GO:0019684)	127	22	6.36	+	3.46	0.00689
cell wall organization or biogenesis (GO:0071554)	518	88	25.94	+	3.39	2.62e-17
cellular carbohydrate biosynthetic process (GO:0034637)	218	37	10.92	+	3.39	4.83e-06
pectin metabolic process (GO:0045488)	161	27	8.06	+	3.35	0.000914
galacturonan metabolic process (GO:0010393)	162	27	8.11	+	3.33	0.00102
polysaccharide metabolic process (GO:0005976)	422	70	21.13	+	3.31	7.82e-13
plant-type cell wall organization (GO:0009664)	151	25	7.56	+	3.31	0.00304
anatomical structure maturation (GO:0071695)	188	31	9.41	+	3.29	0.000176
photosynthesis (GO:0015979)	188	30	9.41	+	3.19	0.000538
response to toxic substance (GO:0009636)	176	28	8.81	+	3.18	0.00144
root morphogenesis (GO:0010015)	302	46	15.12	+	3.04	1.25e-06
developmental maturation (GO:0021700)	206	31	10.31	+	3.01	0.00107
detoxification (GO:0098754)	153	23	7.66	+	3	0.0333
plant epidermis development (GO:0090558)	268	40	13.42	+	2.98	2.8e-05
cell development (GO:0048468)	326	48	16.32	+	2.94	1.44e-06
carbohydrate biosynthetic process (GO:0016051)	308	45	15.42	+	2.92	6.15e-06
cellular carbohydrate metabolic process (GO:0044262)	389	56	19.48	+	2.88	1.13e-07
cell wall organization (GO:0071555)	280	40	14.02	+	2.85	8.24e-05
plant organ morphogenesis (GO:1905392)	446	62	22.33	+	2.78	3.78e-08
external encapsulating structure organization (GO:0045229)	333	44	16.67	+	2.64	0.000158
secondary metabolic process (GO:0019748)	306	37	15.32	+	2.41	0.0126
cell differentiation (GO:0030154)	622	75	31.14	+	2.41	1.56e-07
developmental growth involved in morphogenesis (GO:0060560)	334	39	16.72	+	2.33	0.0179
root system development (GO:0022622)	540	63	27.04	+	2.33	1.68e-05
root development (GO:0048364)	538	62	26.94	+	2.3	4.62e-05
cell growth (GO:0016049)	386	44	19.33	+	2.28	0.0057
cellular developmental process (GO:0048869)	704	78	35.25	+	2.21	2.24e-06
carbohydrate metabolic process (GO:0005975)	945	104	47.32	+	2.2	4.41e-09
plant organ development (GO:0099402)	1054	114	52.77	+	2.16	9.68e-10
anatomical structure morphogenesis (GO:0009653)	931	99	46.61	+	2.12	1.23e-07
response to oxidative stress (GO:0006979)	441	46	22.08	+	2.08	0.0363
growth (GO:0040007)	444	46	22.23	+	2.07	0.0397
tissue development (GO:0009888)	646	66	32.34	+	2.04	0.000772
transmembrane transport (GO:0055085)	825	73	41.31	+	1.77	0.0289
regulation of biological quality (GO:0065008)	922	80	46.16	+	1.73	0.0205
response to chemical (GO:0042221)	2530	213	126.68	+	1.68	1.57e-09
response to organic substance (GO:0010033)	1639	136	82.06	+	1.66	0.00011
response to hormone (GO:0009725)	1234	101	61.79	+	1.63	0.0141
response to oxygen-containing compound (GO:1901700)	1431	117	71.65	+	1.63	0.00228
response to endogenous stimulus (GO:0009719)	1264	103	63.29	+	1.63	0.0132
system development (GO:0048731)	1919	153	96.08	+	1.59	0.000157
regulation of transcription, DNA-templated (GO:0006355)	2182	170	109.25	+	1.56	0.00012
regulation of nucleic acid-templated transcription (GO:1903506)	2182	170	109.25	+	1.56	0.00012
regulation of RNA biosynthetic process (GO:2001141)	2184	170	109.35	+	1.55	0.000122
response to external stimulus (GO:0009605)	1527	117	76.46	+	1.53	0.0462
regulation of cellular macromolecule biosynthetic process (GO:2000112)	2374	179	118.86	+	1.51	0.000379
regulation of RNA metabolic process (GO:0051252)	2290	172	114.66	+	1.5	0.000902
developmental process (GO:0032502)	3037	228	152.06	+	1.5	7.27e-06
regulation of macromolecule biosynthetic process (GO:0010556)	2387	179	119.52	+	1.5	0.000531
anatomical structure development (GO:0048856)	2895	217	144.95	+	1.5	2.25e-05
regulation of cellular biosynthetic process (GO:0031326)	2488	186	124.57	+	1.49	0.000404
response to stimulus (GO:0050896)	5474	409	274.08	+	1.49	1.12e-13
regulation of biosynthetic process (GO:0009889)	2525	187	126.42	+	1.48	0.000633
response to abiotic stimulus (GO:0009628)	2061	152	103.19	+	1.47	0.013
regulation of nucleobase-containing compound metabolic process (GO:0019219)	2346	173	117.46	+	1.47	0.00257
response to stress (GO:0006950)	3187	235	159.57	+	1.47	1.54e-05
regulation of cellular metabolic process (GO:0031323)	2942	215	147.3	+	1.46	0.00017
regulation of primary metabolic process (GO:0080090)	2784	203	139.39	+	1.46	0.000477
regulation of nitrogen compound metabolic process (GO:0051171)	2703	197	135.34	+	1.46	0.000875
multicellular organismal process (GO:0032501)	2795	201	139.94	+	1.44	0.00164
regulation of gene expression (GO:0010468)	2619	188	131.13	+	1.43	0.00417
regulation of metabolic process (GO:0019222)	3259	232	163.18	+	1.42	0.000311
multicellular organism development (GO:0007275)	2502	178	125.27	+	1.42	0.0164
regulation of macromolecule metabolic process (GO:0060255)	2985	209	149.46	+	1.4	0.00527
biological regulation (GO:0065007)	5947	391	297.76	+	1.31	2.5e-05
regulation of cellular process (GO:0050794)	4738	306	237.23	+	1.29	0.0106
regulation of biological process (GO:0050789)	5393	346	270.02	+	1.28	0.00345
cellular process (GO:0009987)	12044	709	603.03	+	1.18	7.13e-05
Unclassified (UNCLASSIFIED)	6250	282	312.93	-	0.9	0
gene expression (GO:0010467)	1633	33	81.76	-	0.4	3.27e-06
RNA metabolic process (GO:0016070)	1321	26	66.14	-	0.39	8.44e-05
RNA processing (GO:0006396)	807	10	40.41	-	0.25	7.35e-05
ncRNA processing (GO:0034470)	382	3	19.13	-	0.16	0.0496
ncRNA metabolic process (GO:0034660)	459	3	22.98	-	0.13	0.00207

## Sheet: Table S6
Supplemental Table S6. GO items (biological process) for the TSA down-regulated genes. Only the items with Bonferroni-corrected for P < 0.05 are displayed.
GO biological process	REFLIST (27462)	Gene number (827)	Expected gene number	over- or under-represented	Fold Enrichment	P value
cutin biosynthetic process (GO:0010143)	18	7	0.54	+	12.91	0.0154
auxin biosynthetic process (GO:0009851)	27	9	0.81	+	11.07	0.00198
gibberellin biosynthetic process (GO:0009686)	27	8	0.81	+	9.84	0.0172
induced systemic resistance (GO:0009682)	32	9	0.96	+	9.34	0.00646
gibberellin metabolic process (GO:0009685)	30	8	0.9	+	8.86	0.0331
diterpenoid biosynthetic process (GO:0016102)	54	14	1.63	+	8.61	2.43e-05
diterpenoid metabolic process (GO:0016101)	60	14	1.81	+	7.75	7.66e-05
auxin metabolic process (GO:0009850)	51	10	1.54	+	6.51	0.0289
systemic acquired resistance (GO:0009627)	64	11	1.93	+	5.71	0.0317
hormone biosynthetic process (GO:0042446)	79	13	2.38	+	5.46	0.00788
indole-containing compound metabolic process (GO:0042430)	76	12	2.29	+	5.24	0.0276
terpenoid biosynthetic process (GO:0016114)	129	19	3.88	+	4.89	0.000203
response to oomycetes (GO:0002239)	96	14	2.89	+	4.84	0.0117
hormone metabolic process (GO:0042445)	127	16	3.82	+	4.18	0.0136
response to salicylic acid (GO:0009751)	156	19	4.7	+	4.04	0.00285
terpenoid metabolic process (GO:0006721)	161	19	4.85	+	3.92	0.00437
monocarboxylic acid biosynthetic process (GO:0072330)	195	23	5.87	+	3.92	0.00036
isoprenoid biosynthetic process (GO:0008299)	163	19	4.91	+	3.87	0.00516
secondary metabolite biosynthetic process (GO:0044550)	146	17	4.4	+	3.87	0.018
defense response to bacterium (GO:0042742)	372	40	11.2	+	3.57	1.14e-07
secondary metabolic process (GO:0019748)	306	32	9.21	+	3.47	1.89e-05
response to bacterium (GO:0009617)	486	48	14.64	+	3.28	2.01e-08
response to red or far red light (GO:0009639)	205	20	6.17	+	3.24	0.0326
response to organic cyclic compound (GO:0014070)	283	25	8.52	+	2.93	0.014
monocarboxylic acid metabolic process (GO:0032787)	425	36	12.8	+	2.81	0.000323
defense response to other organism (GO:0098542)	795	67	23.94	+	2.8	1.25e-09
immune response (GO:0006955)	801	67	24.12	+	2.78	1.72e-09
organic acid biosynthetic process (GO:0016053)	456	38	13.73	+	2.77	0.000212
immune system process (GO:0002376)	813	67	24.48	+	2.74	3.21e-09
response to external biotic stimulus (GO:0043207)	1102	88	33.19	+	2.65	4.52e-12
response to other organism (GO:0051707)	1102	88	33.19	+	2.65	4.52e-12
response to biotic stimulus (GO:0009607)	1104	88	33.25	+	2.65	4.89e-12
biological process involved in interspecies interaction between organisms (GO:0044419)	1114	88	33.55	+	2.62	7.47e-12
defense response (GO:0006952)	1005	77	30.26	+	2.54	2.49e-09
response to external stimulus (GO:0009605)	1527	105	45.98	+	2.28	8.19e-11
lipid biosynthetic process (GO:0008610)	544	37	16.38	+	2.26	0.0414
organic acid metabolic process (GO:0006082)	1009	66	30.39	+	2.17	4.64e-05
lipid metabolic process (GO:0006629)	868	53	26.14	+	2.03	0.00964
oxoacid metabolic process (GO:0043436)	976	58	29.39	+	1.97	0.00828
response to hormone (GO:0009725)	1234	70	37.16	+	1.88	0.0034
plant organ development (GO:0099402)	1054	59	31.74	+	1.86	0.0315
response to endogenous stimulus (GO:0009719)	1264	70	38.06	+	1.84	0.00702
regulation of transcription, DNA-templated (GO:0006355)	2182	115	65.71	+	1.75	3.94e-05
regulation of nucleic acid-templated transcription (GO:1903506)	2182	115	65.71	+	1.75	3.94e-05
regulation of RNA biosynthetic process (GO:2001141)	2184	115	65.77	+	1.75	4e-05
response to organic substance (GO:0010033)	1639	86	49.36	+	1.74	0.0038
response to oxygen-containing compound (GO:1901700)	1431	74	43.09	+	1.72	0.0373
regulation of RNA metabolic process (GO:0051252)	2290	115	68.96	+	1.67	0.000484
response to abiotic stimulus (GO:0009628)	2061	103	62.07	+	1.66	0.00296
regulation of biosynthetic process (GO:0009889)	2525	126	76.04	+	1.66	0.000119
response to stress (GO:0006950)	3187	158	95.97	+	1.65	2.76e-06
regulation of nucleobase-containing compound metabolic process (GO:0019219)	2346	116	70.65	+	1.64	0.000925
regulation of cellular biosynthetic process (GO:0031326)	2488	123	74.92	+	1.64	0.000363
regulation of macromolecule biosynthetic process (GO:0010556)	2387	117	71.88	+	1.63	0.00115
response to stimulus (GO:0050896)	5474	266	164.85	+	1.61	1.07e-12
regulation of cellular macromolecule biosynthetic process (GO:2000112)	2374	115	71.49	+	1.61	0.00285
response to chemical (GO:0042221)	2530	122	76.19	+	1.6	0.00125
regulation of gene expression (GO:0010468)	2619	121	78.87	+	1.53	0.0113
regulation of primary metabolic process (GO:0080090)	2784	127	83.84	+	1.51	0.0116
regulation of cellular metabolic process (GO:0031323)	2942	134	88.6	+	1.51	0.00652
regulation of nitrogen compound metabolic process (GO:0051171)	2703	123	81.4	+	1.51	0.0201
regulation of metabolic process (GO:0019222)	3259	142	98.14	+	1.45	0.0296
regulation of cellular process (GO:0050794)	4738	193	142.68	+	1.35	0.0333
regulation of biological process (GO:0050789)	5393	219	162.41	+	1.35	0.00733
biological regulation (GO:0065007)	5947	241	179.09	+	1.35	0.00195
Unclassified (UNCLASSIFIED)	6250	204	188.21	+	1.08	0
cellular component organization or biogenesis (GO:0071840)	2860	48	86.13	-	0.56	0.0151
cellular nitrogen compound metabolic process (GO:0034641)	2916	46	87.81	-	0.52	0.00176
cellular component organization (GO:0016043)	2445	37	73.63	-	0.5	0.00536
nucleobase-containing compound metabolic process (GO:0006139)	2112	24	63.6	-	0.38	4.11e-05
RNA metabolic process (GO:0016070)	1321	15	39.78	-	0.38	0.0356
nucleic acid metabolic process (GO:0090304)	1734	18	52.22	-	0.34	0.000184
gene expression (GO:0010467)	1633	14	49.18	-	0.28	1.19e-05
organelle organization (GO:0006996)	1696	11	51.07	-	0.22	3.55e-08
amide biosynthetic process (GO:0043604)	581	2	17.5	-	0.11	0.0254
RNA processing (GO:0006396)	807	2	24.3	-	0.08	4.71e-05

## Sheet: Table S7
Supplemental Table S7. GO items (biological process) for the genes up-regulated with TSA application at the shoot induction stage, compared to the root explants without TSA treatment (SI(+TSA)_3d v.s. SI_3d). Only the items with Bonferroni-corrected for P < 0.05 are displayed.
GO biological process	REFLIST (27462)	Gene number (553)	Expected gene number	over- or under-represented	Fold Enrichment	P value
homologous chromosome pairing at meiosis (GO:0007129)	33	7	0.66	+	10.53	0.0341
toxin metabolic process (GO:0009404)	60	12	1.21	+	9.93	4.65e-05
toxin catabolic process (GO:0009407)	46	9	0.93	+	9.72	0.00346
reciprocal homologous recombination (GO:0140527)	57	10	1.15	+	8.71	0.00214
reciprocal meiotic recombination (GO:0007131)	57	10	1.15	+	8.71	0.00214
homologous recombination (GO:0035825)	61	10	1.23	+	8.14	0.00371
meiotic chromosome segregation (GO:0045132)	64	9	1.29	+	6.98	0.0385
meiosis I cell cycle process (GO:0061982)	80	11	1.61	+	6.83	0.00522
cellular response to ethylene stimulus (GO:0071369)	66	9	1.33	+	6.77	0.0481
meiosis I (GO:0007127)	75	10	1.51	+	6.62	0.0197
indole-containing compound metabolic process (GO:0042430)	76	10	1.53	+	6.53	0.0219
glutathione metabolic process (GO:0006749)	77	10	1.55	+	6.45	0.0243
trichoblast differentiation (GO:0010054)	125	14	2.52	+	5.56	0.00203
root epidermal cell differentiation (GO:0010053)	140	15	2.82	+	5.32	0.00137
cell maturation (GO:0048469)	122	13	2.46	+	5.29	0.00837
root hair cell differentiation (GO:0048765)	121	12	2.44	+	4.92	0.0391
trichoblast maturation (GO:0048764)	121	12	2.44	+	4.92	0.0391
detoxification (GO:0098754)	153	15	3.08	+	4.87	0.00384
response to ethylene (GO:0009723)	159	15	3.2	+	4.68	0.00597
response to toxic substance (GO:0009636)	176	16	3.54	+	4.51	0.0043
plant epidermal cell differentiation (GO:0090627)	174	15	3.5	+	4.28	0.0166
secondary metabolic process (GO:0019748)	306	24	6.16	+	3.89	0.00015
response to oxidative stress (GO:0006979)	441	32	8.88	+	3.6	5.32e-06
cell development (GO:0048468)	326	22	6.56	+	3.35	0.00567
cell wall organization or biogenesis (GO:0071554)	518	27	10.43	+	2.59	0.0396
response to chemical (GO:0042221)	2530	98	50.95	+	1.92	2.47e-06
response to external stimulus (GO:0009605)	1527	59	30.75	+	1.92	0.011
response to stress (GO:0006950)	3187	119	64.18	+	1.85	1.7e-07
response to stimulus (GO:0050896)	5474	178	110.23	+	1.61	6e-08
cellular process (GO:0009987)	12044	300	242.53	+	1.24	0.00416
Unclassified (UNCLASSIFIED)	6250	105	125.86	-	0.83	0

## Sheet: Table S8
Supplemental Table S8. Expression profiles of the genes involved in callus formation and shoot regeneration in the wounded roots.
Gene ID	Gene name	Family	callus	shoot	embryogenesis	root	Wounded roots (FPKM)	CI_4d (FPKM)	CI(+TSA)_4d (FPKM)	SI_3d (FPKM)	SI(+TSA)_3d (FPKM)	(TSA)->SI_3d	Padj (CIM v.s.Root)	log2FC (CIM v.s.Root)	Padj (SI_3d v.s. CI_4d)	log2FC (SI_3d v.s. CI_4d)	Padj (CI(+TSA)_4d v.s. CI_4d)	log2FC (CI(+TSA)_4d v.s. CI_4d)
AT1G78080	WIND1	AP2/ERF	•	•	•	•	87.3838	97.8916	99.3461	106.044	146.486	95.7558	0.803998	0.0429031	0.0242211	0.240976	0.703082	0.0678533
AT2G23380	CLF	PRC2 subunit	•	•	•		22.3813	24.4674	22.0666	20.5923	17.635	20.5426	0.32091	0.0790421	0.106413	-0.123454	0.227801	-0.102267
AT5G57390	PLT5	AP2/ERF	•	•	•		1.28148	19.2971	19.8052	6.96217	7.54716	11.1849	4.4e-150	-3.70257	2.1e-29	-1.34424	0.66247	0.0854463
AT4G02020	SWN	PRC2 subunit	•	•	•		15.3882	34.8651	32.7396	26.5638	28.0412	24.9961	6.2e-41	-0.970951	0.00036	-0.265845	0.744701	-0.0434493
AT2G17950	WUS	Homeobox	•	•	•		0	0	0	0.736577	0.683689	0.300064	1	5.13e-15	2.6e-19	8.22957	1	0
AT3G16857	ARR1	Type-B ARR	•	•		•	35.7392	38.0028	38.5046	28.6559	31.7116	25.0509	0.102893	0.119046	4.8e-05	-0.281743	0.493536	0.065838
AT4G31920	ARR10	Type-B ARR	•	•		•	25.1764	26.9098	36.5049	29.7182	35.1933	32.793	0.0720906	0.111433	3.8e-06	0.268238	1.6e-17	0.486213
AT2G25180	ARR12	Type-B ARR	•	•		•	25.6292	20.7668	28.2508	34.9371	38.7919	31.9637	3.4e-18	0.511804	2.9e-52	0.876184	2e-16	0.490817
AT2G42430	LBD16	LOB	•	•		•	6.54193	86.799	115.179	1.47761	1.27092	0.515232	3.5e-51	-3.52349	2.2e-102	-5.75218	0.0653786	0.453883
AT5G53950	CUC2	NAC domain	•	•			0.128058	8.22054	22.2534	18.128	22.4288	17.5762	3.2e-170	-5.76473	1.2e-39	1.26601	2.4e-54	1.48316
AT4G34160	CYCD3;1	Cyclin	•	•			11.0511	47.1553	58.9293	81.4689	85.2596	98.2056	4.7e-119	-1.88622	1.2e-32	0.913483	5.8e-06	0.367326
AT5G67260	CYCD3;2	Cyclin	•	•			20.9272	40.7605	32.062	34.2009	27.0452	24.1345	1.8e-32	-0.754616	0.0610717	-0.128191	4.7e-06	-0.299846
AT3G50070	CYCD3;3	Cyclin	•	•			14.236	60.6584	36.5225	24.6361	31.0971	21.2135	8.2e-127	-1.88363	3.9e-53	-1.17527	5e-19	-0.686533
AT2G36010	E2Fa	E2F	•	•			6.72614	15.2095	19.4783	7.79655	12.0379	9.32102	3.9e-38	-0.968951	1.4e-29	-0.838287	2.5e-08	0.403268
AT1G12980	ESR1	AP2/ERF	•	•			0	0.180952	0.370173	0.653916	0.821144	1.34975	3.2e-07	-6.06609	1.7e-08	1.95449	0.0132036	1.06434
AT1G24590	ESR2	AP2/ERF	•	•			0	0.0185241	0	0	0	0	0.650506	-2.56059	0.682634	-2.60741	0.727158	-2.63298
AT3G54610	HAG1/GCN5	GNAT/MYST	•	•			10.8707	15.8925	14.9188	11.5093	11.1574	11.9258	0.00012	-0.338557	0.00013	-0.338848	0.817567	-0.0426105
AT3G63110	IPT3	Cytokinin synthesis	•	•			10.7445	0.224778	0.14103	6.36771	5.08339	1.58439	5.4e-86	5.77303	7.9e-64	4.93867	0.317023	-0.618586
AT5G51230	EMF2	PRC2 subunit	•		•		15.7883	23.6744	21.1465	18.426	16.2192	16.8178	2.2e-07	-0.375351	0.00165068	-0.235078	0.184571	-0.115254
AT3G20740	FIE	PRC2 subunit	•		•		10.7842	14.1685	15.1568	11.9513	10.7266	12.6702	0.120008	-0.183702	0.380281	-0.118093	0.278279	0.146039
AT4G16845	VRN2	PRC2 subunit	•		•		19.7087	23.1897	21.3068	20.8405	19.2197	22.1025	0.854142	-0.0261196	0.858939	-0.0279038	0.428748	-0.0755006
AT1G19220	ARF19	B3, ARF	•			•	11.3478	21.9737	35.9152	18.7147	19.4355	19.6815	8.5e-22	-0.745611	0.240601	-0.106585	1.3e-22	0.754719
AT5G20730	ARF7	B3, ARF	•			•	17.7153	22.8467	19.6815	16.2899	15.1095	15.3643	0.0292403	-0.159521	2.7e-07	-0.363111	0.0295948	-0.169098
AT5G07310	ERF115	AP2/ERF	•			•	0.650621	9.76273	30.073	0.854394	0.689845	0.279876	1.4e-16	-3.69295	1.5e-14	-3.37813	5.2e-05	1.67046
AT3G58190	LBD29	LOB	•			•	1.06649	1.18411	4.99726	0.0359954	0.0358542	0.0375735	1	0.0575999	1.4e-12	-4.81126	2.6e-06	2.12522
AT5G48150	PAT1	GRAS	•			•	25.5632	38.1825	40.9426	32.5709	44.8989	32.0566	8.2e-06	-0.370879	0.285303	-0.104473	0.128433	0.146947
AT5G11030	ALF4	Auxin signaling	•				12.044	14.7627	17.7367	11.7536	13.3678	11.401	0.34893	-0.0858115	0.0134468	-0.203543	9.5e-05	0.311701
AT3G21820	ATXR2	SET domain	•				12.4699	15.7482	12.4735	14.3024	12.8142	14.0056	0.115434	-0.128789	1	-0.01378	0.00026	-0.28995
AT2G31370	bZIP59	bHLH	•				23.3269	25.2446	27.616	25.359	25.7187	23.4478	0.214418	0.0931029	0.071553	0.131529	0.016428	0.17575
AT5G56320	EXP14	Expansin	•				88.9712	10.225	16.8706	35.8285	24.0217	23.1243	4.8e-235	3.32907	1.3e-82	1.93444	4e-13	0.769084
AT1G30760	FAD-BD	BBE-like enzyme	•				13.9948	178.074	188.436	59.3308	55.57	60.3483	2.4e-127	-3.46336	2.7e-27	-1.46017	0.502442	0.128411
AT3G20810	JMJ30	Jumonji-C	•				31.405	20.648	7.01538	11.6913	3.5022	9.29098	1.6e-12	0.81367	5.7e-09	-0.694039	9.4e-36	-1.50917
AT1G01120	KCS1	VLCFA synthase	•				30.3636	35.0605	33.3159	26.2937	15.3738	13.8055	1	-0.00143437	0.01447	-0.291037	1	-0.0281388
AT2G42440	LBD17	LOB	•				1.26873	6.64662	12.4147	0.569857	0.757416	0.308015	1.2e-13	-2.18279	1e-26	-3.41957	0.00104077	0.942612
AT2G45420	LBD18	LOB	•				2.04356	111.18	139.142	4.83166	6.46277	4.45424	0	-5.55832	0	-4.39899	9e-07	0.370159
AT2G28305	LOG1	Cytokinin synthesis	•				1.41358	0.141655	0.220155	0.389285	0.290851	0.162597	1e-08	3.49527	0.0232144	1.56318	0.565287	0.660111
AT3G53450	LOG4	Cytokinin synthesis	•				3.0605	5.74788	5.63152	1.29757	1.09306	1.74168	0.00343392	-0.700308	2.1e-15	-2.01631	1	0.015159
AT4G35190	LOG5	Cytokinin synthesis	•				2.8781	10.185	2.25894	1.48954	0.0870257	0.511436	7.1e-15	-1.61702	5.3e-33	-2.64824	5.8e-23	-2.1241
AT5G10490	MSL2	MscS-like protein	•				17.7399	29.031	25.4555	18.6292	16.9866	18.1698	1.3e-10	-0.501984	5.7e-11	-0.514521	0.115969	-0.143482
AT1G58200	MSL3	MscS-like protein	•				6.91716	4.57868	4.52088	9.28465	7.6015	8.92343	1.8e-16	0.80376	4e-33	1.14635	0.98348	0.0292224
AT1G53830	PME2		•				23.5583	0.224536	0.473326	2.72956	0.816826	2.38539	3.6e-90	6.91003	1.7e-30	3.71909	0.00341625	1.11428
AT4G14550	SLR/IAA14	Aux/IAA	•				17.2114	8.9348	21.461	8.80918	5.70964	7.9406	1.1e-14	1.15528	0.637865	0.107162	4.9e-18	1.31337
AT1G22190	WIND2	AP2/ERF	•				46.4268	42.8085	33.2656	34.4183	39.4123	31.1562	0.0488467	0.322435	0.30759	-0.189732	0.0739889	-0.317906
AT1G36060	WIND3	AP2/ERF	•				54.7893	129.278	96.3513	43.242	47.9226	38.5235	2.3e-23	-1.02781	3.4e-44	-1.45151	0.00068	-0.374519
AT5G65130	WIND4	AP2/ERF	•				0.166849	0.124041	0.837921	0.204178	0.811186	0.292604	0.621777	0.626409	0.452139	0.827978	0.00012	2.76785
AT1G73590	PIN1	Auxin transporter		•	•	•	24.8135	184.116	182.432	40.669	33.1828	45.7353	0	-2.68408	7.9e-286	-2.05362	0.753193	0.0326251
AT3G11260	WOX5	Homeobox		•	•	•	3.3448	219.56	150.643	8.75679	3.15913	4.72846	2.1e-157	-5.82858	2.8e-111	-4.52331	0.00965987	-0.497187
AT4G32540	YUC1	Auxin synthesis		•	•	•	0.039032	0.0127796	0	0.854263	0.639356	0.351784	0.417145	1.65327	8.1e-18	5.94975	0.725034	-2.63246
AT5G11320	YUC4	Auxin synthesis		•	•	•	0.0556886	2.35596	0.299537	1.76633	1.07779	0.900374	4.7e-46	-5.15184	0.25457	-0.291041	5.3e-27	-2.9311
AT2G01830	AHK4/WOL	Cytokinin signaling		•	•		32.3904	21.9777	20.5091	54.6265	53.571	62.0748	4.1e-30	0.768916	8.7e-102	1.44011	0.649059	-0.0519818
AT3G03660	WOX11	Homeobox		•		•	5.94599	50.7108	52.5165	10.8446	9.26166	8.53629	2.2e-42	-2.88072	5.1e-25	-2.09746	0.811935	0.0987033
AT5G05770	WOX7	Homeobox		•		•	1.41895	13.1606	41.2236	1.50161	0.259814	0.884314	1.9e-36	-2.99856	2e-37	-3.00319	1.1e-20	1.69289
AT2G33860	ARF3	B3, ARF		•			9.21821	14.5003	15.8337	29.8689	28.9535	30.443	1.4e-07	-0.445207	1.6e-48	1.16862	0.0647572	0.173782
AT3G15170	CUC1	NAC domain		•			0.384003	0.681589	0.179792	4.68326	2.41663	4.70113	0.181476	-0.616181	2e-17	2.8987	9.8e-05	-1.87877
AT5G19040	IPT5	Cytokinin synthesis		•			9.04957	2.0471	3.73444	0.220834	0.392395	0.169023	1.5e-21	2.34937	1.1e-22	-3.07741	0.0005	0.911324
AT5G49160	MET1/DDM2			•			16.2414	37.0044	42.7725	29.5443	36.8713	35.6026	2.9e-47	-0.979158	0.00528911	-0.198617	0.00035	0.256537
AT2G34710	PHB	HD ZIP III		•			23.6279	236.51	142.061	71.7405	72.8216	81.421	0	-3.11513	7.4e-137	-1.59542	5.2e-27	-0.688565
AT1G30490	PHV	HD ZIP III		•			9.6085	37.8562	42.4128	54.7649	70.8219	62.2614	1.9e-138	-1.76947	1.5e-22	0.659397	0.00422488	0.211282
AT5G10510	PLT3	AP2/ERF		•			17.9908	358.353	285.224	56.4303	43.0964	47.5538	0	-4.10897	0	-2.54192	2e-05	-0.283251
AT5G65510	PLT7	AP2/ERF		•			0.492007	68.0532	63.3597	13.0053	12.887	15.1214	0	-6.90327	3.4e-123	-2.26178	0.738909	-0.056246
AT5G13330	RAP2.6L	AP2/ERF		•			16.5399	74.2814	146.016	285.329	456.254	300.892	2.6e-135	-1.96027	2e-165	2.06624	5.2e-42	1.02038
AT5G60690	REV	HD ZIP III		•			17.3491	31.1273	34.3403	37.4309	41.2054	41.2122	8.7e-21	-0.634995	7.5e-09	0.392168	0.0107728	0.18884
AT3G54220	SCR	GRAS		•			19.3349	61.7841	21.5903	12.084	5.44986	6.92012	1.5e-58	-1.46838	2.6e-126	-2.2292	5.8e-58	-1.47009
AT1G62360	STM	KNOX		•			0.0323278	0.206496	0.0610003	0.330098	0.0750012	0.118749	0.0874692	-2.38766	0.607006	0.803178	0.264139	-1.65026
AT1G20700	WOX14	Homeobox		•			5.48486	9.20479	16.6607	12.2193	12.6063	12.7521	1.9e-05	-0.53924	4.6e-06	0.534268	2.1e-15	0.901944
AT3G20840	PLT1	AP2/ERF			•	•	7.79121	72.6467	36.203	11.6244	3.00225	4.79642	1.7e-170	-3.01199	6.5e-125	-2.51801	1.5e-20	-0.957627
AT1G51190	PLT2	AP2/ERF			•	•	5.6771	33.4772	23.791	4.76726	3.07186	3.14139	1e-146	-2.35024	1.4e-186	-2.68542	7.1e-07	-0.44502
AT5G13790	AGL15	MADS box			•		3.65599	45.0301	31.7809	19.5484	17.2361	18.6383	3.8e-123	-3.4127	3.4e-17	-1.07612	0.00077	-0.453397
AT5G17430	BBM	AP2/ERF			•		6.31302	88.7218	25.2808	6.80645	2.66368	2.02376	9.2e-194	-3.60447	7.4e-192	-3.57854	2e-54	-1.76426
AT3G62100	IAA30	Aux/IAA			•		4.19608	272.854	244.114	7.50346	6.59123	4.87962	5.2e-194	-5.81701	1.7e-161	-5.05888	0.666029	-0.114489
AT1G21970	LEC1	NF-Y			•		0	0.857444	0.532924	0	0.0370049	0	1e-19	-7.86977	8.5e-22	-7.92572	0.0876635	-0.636001
AT1G28300	LEC2	B3			•		0	0	0.0124706	0.0319638	0.0391779	0.0593348	1	5.13e-15	0.142866	3.90331	0.729028	2.68687
AT5G53040	RKD4	RWP-RK			•		0	0	0.0237255	0.0216458	0	0	1	5.13e-15	0.682634	2.71969	0.727158	2.70518
AT1G48910	YUC10	Auxin synthesis			•		0	0	0	0	0.0153437	0	1	5.13e-15	1	0	1	0
AT1G21430	YUC11	Auxin synthesis			•		0.0148435	0	0	0	0.00751529	0	0.650506	2.77627	1	0	1	0
AT1G19850	ARF5	B3, ARF				•	9.6568	102.77	88.7964	72.0621	89.8151	85.6998	0	-3.20335	4.6e-12	-0.386081	0.00702274	-0.163564
AT2G38120	AUX1	Auxin transporter				•	72.6257	92.8249	95.4174	79.5109	69.0685	71.815	0.00467723	-0.147155	0.0745356	-0.0987507	0.156322	0.0853719
AT5G50260	CEP1	Cysteine peptidase				•	0.468798	13.781	35.3616	6.17722	11.2587	9.4713	2.1e-95	-4.65933	9.9e-09	-1.03066	2.2e-15	1.40776
AT3G48340	CEP2	Cysteine peptidase				•	247.446	62.5196	116.581	57.6963	29.3937	47.6376	5.4e-79	2.19361	1	0.0104888	5e-16	0.94632
AT1G56010	NAC1	NAC domain				•	18.9049	4.75723	9.26286	14.6774	18.8107	9.28404	9.3e-32	2.20188	9e-21	1.75286	1.9e-07	1.01136
AT5G57090	PIN2	Auxin transporter				•	83.0277	22.5046	17.554	33.6042	17.3127	28.6524	3.4e-85	2.0916	4.5e-11	0.70443	0.00793291	-0.312143
AT1G70940	PIN3	Auxin transporter				•	24.3867	52.7527	42.0253	19.731	13.3886	19.4476	3.2e-38	-0.904183	4.9e-75	-1.29205	0.00015	-0.280125
AT5G65870	PSK5	Peptide hormone				•	14.9592	5.38831	2.86261	12.2979	5.87788	12.3775	4.1e-09	1.67696	5.5e-06	1.31557	0.00827534	-0.865896
AT4G37650	SHR	GRAS				•	19.8081	73.56	41.5802	28.1764	23.777	26.866	4.2e-156	-1.68507	6.7e-91	-1.2595	8.1e-36	-0.777168
AT5G17810	WOX12	Homeobox				•	2.10329	2.08482	8.4395	0.435508	0.86411	1.29865	0.612284	0.220126	3.2e-09	-2.12559	3.2e-11	2.06168
AT4G13260	YUC2	Auxin synthesis				•	0.261194	0.0187105	0	0.0184203	0	0.0624194	2e-07	3.90144	1	0.117253	0.249111	-3.51947
AT5G25620	YUC6	Auxin synthesis				•	8.92736	0.688666	2.77677	2.34	2.56695	4.47919	1.5e-76	3.89765	1e-18	1.88429	9.7e-22	2.05123

## Sheet: Table S9
Supplemental Table S9. A list of the TSA up-regulated genes that are annotated as related to cell differentiation.
Mapped IDs	Gene Name	PANTHER Family/Subfamily	PANTHER Protein Class
AT1G12950	Protein DETOXIFICATION 31;DTX31;ortholog	PROTEIN DETOXIFICATION 31 (PTHR11206:SF458)	transporter(PC00227)
AT4G34580	Phosphatidylinositol/phosphatidylcholine transfer protein SFH1;SFH1;ortholog	PHOSPHATIDYLINOSITOL/PHOSPHATIDYLCHOLINE TRANSFER PROTEIN SFH1-RELATED (PTHR45657:SF39)
AT3G43960	Probable cysteine protease RDL3;RDL3;ortholog	CYSTEINE PROTEASE RDL2-RELATED (PTHR12411:SF591)	cysteine protease(PC00081)
AT4G17695	Probable transcription factor KAN3;KAN3;ortholog	TRANSCRIPTION FACTOR KAN3-RELATED (PTHR31496:SF23)	DNA-binding transcription factor(PC00218)
AT5G07280	Leucine-rich repeat receptor protein kinase EMS1;EMS1;ortholog	LEUCINE-RICH REPEAT RECEPTOR PROTEIN KINASE EMS1 (PTHR48055:SF6)	transmembrane signal receptor(PC00197)
AT4G18640	Protein MALE DISCOVERER 2;MDIS2;ortholog	PROTEIN MALE DISCOVERER 2 (PTHR46084:SF1)
AT5G58010	Transcription factor LRL3;LRL3;ortholog	TRANSCRIPTION FACTOR LRL3 (PTHR16223:SF297)	basic helix-loop-helix transcription factor(PC00055)
AT3G10525	Cyclin-dependent protein kinase inhibitor SMR1;SMR1;ortholog	CYCLIN-DEPENDENT PROTEIN KINASE INHIBITOR SMR1 (PTHR33142:SF74)	kinase inhibitor(PC00139)
AT5G60660	Probable aquaporin PIP2-4;PIP2-4;ortholog	AQUAPORIN PIP2-4-RELATED (PTHR45687:SF39)
AT2G34790	Berberine bridge enzyme-like 15;MEE23;ortholog	BERBERINE BRIDGE ENZYME-LIKE 15 (PTHR32448:SF122)
AT2G33460	CRIB domain-containing protein RIC1;RIC1;ortholog	CRIB DOMAIN-CONTAINING PROTEIN RIC1 (PTHR46325:SF16)
AT1G19835	Filament-like plant protein 4;FPP4;ortholog	FILAMENT-LIKE PLANT PROTEIN 4 (PTHR31580:SF4)
AT5G21150	Protein argonaute 9;AGO9;ortholog	PROTEIN ARGONAUTE 9 (PTHR22891:SF150)	translation initiation factor(PC00224)
AT1G31880	Protein BREVIS RADIX;BRX;ortholog	BREVIS RADIX-LIKE PROTEIN-RELATED (PTHR46058:SF27)
AT5G65090	Type I inositol polyphosphate 5-phosphatase 5;IP5P5;ortholog	TYPE I INOSITOL POLYPHOSPHATE 5-PHOSPHATASE 5 (PTHR45666:SF3)	phosphatase(PC00181)
AT5G62380	NAC domain-containing protein 101;NAC101;ortholog	NAC DOMAIN-CONTAINING PROTEIN 101 (PTHR31989:SF243)
AT5G50260	KDEL-tailed cysteine endopeptidase CEP1;CEP1;ortholog	KDEL-TAILED CYSTEINE ENDOPEPTIDASE CEP1 (PTHR12411:SF805)	cysteine protease(PC00081)
AT2G32460	Transcription factor MYB101;MYB101;ortholog	TRANSCRIPTION FACTOR MYB101 (PTHR47995:SF7)	DNA-binding transcription factor(PC00218)
AT3G08970	DnaJ protein ERDJ3A;ERDJ3A;ortholog	DNAJ PROTEIN ERDJ3A (PTHR45184:SF1)	chaperone(PC00072)
AT1G60460	Type 2 DNA topoisomerase 6 subunit B-like;MTOPVIB;ortholog	TYPE 2 DNA TOPOISOMERASE 6 SUBUNIT B-LIKE (PTHR36722:SF1)	DNA metabolism protein(PC00009)
AT4G24972	Protein TAPETUM DETERMINANT 1;TPD1;ortholog	PROTEIN TAPETUM DETERMINANT 1 (PTHR33184:SF67)
AT4G22910	Protein FIZZY-RELATED 2;FZR2;ortholog	PROTEIN FIZZY-RELATED 2 (PTHR19918:SF61)	ubiquitin-protein ligase(PC00234)
AT5G61070	Histone deacetylase 18;HDA18;ortholog	HISTONE DEACETYLASE 6 (PTHR48252:SF38)
AT3G02150	Transcription factor TCP13;TCP13;ortholog	TRANSCRIPTION FACTOR TCP13 (PTHR31072:SF147)	DNA-binding transcription factor(PC00218)
AT4G33880	Transcription factor RSL2;RSL2;ortholog	TRANSCRIPTION FACTOR RSL2 (PTHR16223:SF304)	basic helix-loop-helix transcription factor(PC00055)
AT1G54280	Phospholipid-transporting ATPase 6;ALA6;ortholog	PHOSPHOLIPID-TRANSPORTING ATPASE 6 (PTHR24092:SF149)	primary active transporter(PC00068)
AT1G12560	Expansin-A7;EXPA7;ortholog	EXPANSIN-A7 (PTHR31867:SF2)
AT5G05500	At5g05500;MOP10;ortholog	OS01G0164025 PROTEIN (PTHR33470:SF4)
AT3G13900	Probable phospholipid-transporting ATPase 7;ALA7;ortholog	PHOSPHOLIPID-TRANSPORTING ATPASE 7-RELATED (PTHR24092:SF173)	primary active transporter(PC00068)
AT5G26930	GATA transcription factor 23;GATA23;ortholog	GATA TRANSCRIPTION FACTOR 17-RELATED (PTHR45658:SF112)	zinc finger transcription factor(PC00244)
AT1G04880	High mobility group B protein 15;HMGB15;ortholog	HIGH MOBILITY GROUP B PROTEIN 15 (PTHR46691:SF3)
AT5G53200	Transcription factor TRY;TRY;ortholog	TRANSCRIPTION FACTOR TRY (PTHR47998:SF61)	DNA-binding transcription factor(PC00218)
AT1G33240	Trihelix transcription factor GTL1;GTL1;ortholog	FI21293P1 (PTHR21654:SF84)
AT3G13540	Transcription repressor MYB5;MYB5;ortholog	TRANSCRIPTION REPRESSOR MYB5 (PTHR47998:SF64)	DNA-binding transcription factor(PC00218)
AT1G62700	NAC domain-containing protein 26;NAC026;ortholog	NAC DOMAIN-CONTAINING PROTEIN 26 (PTHR31989:SF398)
AT1G24620	Probable calcium-binding protein CML25;CML25;ortholog	CALCIUM-BINDING PROTEIN CML25-RELATED (PTHR10891:SF895)	calmodulin-related(PC00061)
AT4G24580	Rho GTPase-activating protein REN1;REN1;ortholog	RHO GTPASE-ACTIVATING PROTEIN REN1 (PTHR46265:SF4)	GTPase-activating protein(PC00257)
AT4G29230	NAC domain-containing protein 75;NAC075;ortholog	NAC DOMAIN-CONTAINING PROTEIN 75 (PTHR31079:SF31)
AT1G79840	Homeobox-leucine zipper protein GLABRA 2;GL2;ortholog	HOMEOBOX-LEUCINE ZIPPER PROTEIN GLABRA 2 (PTHR45654:SF24)	homeodomain transcription factor(PC00119)
AT1G63245	CLAVATA3/ESR (CLE)-related protein 14;CLE14;ortholog	CLAVATA3/ESR (CLE)-RELATED PROTEIN 14 (PTHR35472:SF4)
AT4G27330	Protein SPOROCYTELESS;SPL;ortholog	PROTEIN SPOROCYTELESS (PTHR33388:SF2)
AT1G66470	Transcription factor RHD6;RHD6;ortholog	TRANSCRIPTION FACTOR RHD6-RELATED (PTHR16223:SF9)	basic helix-loop-helix transcription factor(PC00055)
AT2G41970	Probable protein kinase At2g41970;TAIR:locus:2064557;ortholog	PROTEIN KINASE DOMAIN-CONTAINING PROTEIN (PTHR47983:SF16)
AT1G71930	NAC domain-containing protein 30;NAC030;ortholog	NAC DOMAIN-CONTAINING PROTEIN 30 (PTHR31989:SF363)
AT1G49240	Actin-8;ACT8;ortholog	ACTIN-8 (PTHR11937:SF505)	actin and actin related protein(PC00039)
AT2G03720	Adenine nucleotide alpha hydrolases-like superfamily protein;MRH6;ortholog	ADENINE NUCLEOTIDE ALPHA HYDROLASES-LIKE SUPERFAMILY PROTEIN (PTHR47000:SF5)	hydrolase(PC00121)
AT4G30980	Transcription factor LRL2;LRL2;ortholog	TRANSCRIPTION FACTOR LRL2 (PTHR16223:SF255)	basic helix-loop-helix transcription factor(PC00055)
AT5G56540	Arabinogalactan protein 14;AGP14;ortholog	ARABINOGALACTAN PROTEIN 13-RELATED (PTHR34114:SF17)
AT3G57630	EGF-like domain-containing protein;TAIR:locus:2076691;ortholog	EGF-LIKE DOMAIN-CONTAINING PROTEIN (PTHR11062:SF268)	glycosyltransferase(PC00111)
AT1G12260	NAC domain-containing protein 7;NAC007;ortholog	NAC DOMAIN-CONTAINING PROTEIN 7 (PTHR31989:SF381)
AT1G16440	Serine/threonine-protein kinase RHS3;RHS3;ortholog	SERINE/THREONINE-PROTEIN KINASE RHS3 (PTHR45637:SF44)
AT4G14723	EPIDERMAL PATTERNING FACTOR-like protein 4;EPFL4;ortholog	EPIDERMAL PATTERNING FACTOR-LIKE PROTEIN 4 (PTHR33109:SF83)
AT3G24770	CLAVATA3/ESR (CLE)-related protein 41;CLE41;ortholog	CLAVATA3/ESR (CLE)-RELATED PROTEIN 41-RELATED (PTHR35301:SF1)
AT2G17720	Prolyl 4-hydroxylase 5;P4H5;ortholog	PROLYL 4-HYDROXYLASE 5 (PTHR10869:SF193)	protein modifying enzyme(PC00260)
AT1G54560	Myosin-11;XI-E;ortholog	MYOSIN-11 (PTHR13140:SF767)	actin binding motor protein(PC00040)
AT3G18780	Actin-2;ACT2;ortholog	ACTIN-2 (PTHR11937:SF430)	actin and actin related protein(PC00039)
AT4G02270	Protein SEED AND ROOT HAIR PROTECTIVE PROTEIN;SRPP;ortholog	PROTEIN SEED AND ROOT HAIR PROTECTIVE PROTEIN (PTHR33470:SF48)
AT1G12040	Leucine-rich repeat extensin-like protein 1;LRX1;ortholog	LEUCINE-RICH REPEAT EXTENSIN-LIKE PROTEIN 1 (PTHR32093:SF116)
AT1G27740	Transcription factor RSL3;RSL4;ortholog	TRANSCRIPTION FACTOR RSL3 (PTHR16223:SF143)	basic helix-loop-helix transcription factor(PC00055)
AT1G73965	CLAVATA3/ESR (CLE)-related protein 13;CLE13;ortholog	CLAVATA3/ESR (CLE)-RELATED PROTEIN 13 (PTHR34359:SF13)
AT5G04470	Cyclin-dependent protein kinase inhibitor SIM;SIM;ortholog	CYCLIN-DEPENDENT PROTEIN KINASE INHIBITOR SIM (PTHR33142:SF78)	kinase inhibitor(PC00139)
AT5G49270	COBRA-like protein 9;COBL9;ortholog	COBRA-LIKE PROTEIN 9 (PTHR31052:SF20)
AT5G61350	Probable receptor-like protein kinase At5g61350;TAIR:locus:2163158;ortholog	PROTEIN KINASE DOMAIN-CONTAINING PROTEIN (PTHR27003:SF296)
AT2G45890	Rop guanine nucleotide exchange factor 4;ROPGEF4;ortholog	ROP GUANINE NUCLEOTIDE EXCHANGE FACTOR 4 (PTHR33101:SF35)	guanyl-nucleotide exchange factor(PC00113)
AT5G16490	CRIB domain-containing protein RIC4;RIC4;ortholog	CRIB DOMAIN-CONTAINING PROTEIN RIC4 (PTHR46931:SF6)
AT3G62680	Proline-rich protein 3;PRP3;ortholog	PROLINE-RICH PROTEIN 1-RELATED (PTHR33470:SF40)
AT1G76750	Egg cell-secreted protein 1.1;EC1.1;ortholog	EGG CELL-SECRETED PROTEIN 1.1 (PTHR31181:SF73)
AT5G51060	Respiratory burst oxidase homolog protein C;RBOHC;ortholog	RESPIRATORY BURST OXIDASE HOMOLOG PROTEIN C (PTHR11972:SF188)	oxidase(PC00175)
AT1G79860	Rop guanine nucleotide exchange factor 12;ROPGEF12;ortholog	ROP GUANINE NUCLEOTIDE EXCHANGE FACTOR 12 (PTHR33101:SF10)	guanyl-nucleotide exchange factor(PC00113)
AT1G77110	Auxin efflux carrier component 6;PIN6;ortholog	AUXIN EFFLUX CARRIER COMPONENT 6 (PTHR31752:SF56)	secondary carrier transporter(PC00258)
AT1G43790	Protein TRACHEARY ELEMENT DIFFERENTIATION-RELATED 6;TED6;ortholog	PROTEIN TRACHEARY ELEMENT DIFFERENTIATION-RELATED 6 (PTHR35697:SF10)
AT2G18060	NAC domain-containing protein 37;NAC037;ortholog	NAC DOMAIN-CONTAINING PROTEIN 37 (PTHR31989:SF208)
AT4G35350	Cysteine protease XCP1;XCP1;ortholog	CYSTEINE PROTEASE XCP1 (PTHR12411:SF820)	cysteine protease(PC00081)
AT1G20850	Cysteine protease XCP2;XCP2;ortholog	CYSTEINE PROTEASE XCP2 (PTHR12411:SF357)	cysteine protease(PC00081)
AT4G20780	Calcium-binding protein CML42;CML42;ortholog	CALCIUM-BINDING PROTEIN CML42 (PTHR10891:SF948)	calmodulin-related(PC00061)

## Sheet: Table S10
Supplemental Table S10. A list of the genes associated with differentially acetylated regions upon TSA treatment in the wounded roots.
Chr.	start	end	width	Conc	Conc_TSA+_H3K9K14ac	Conc_TSA-_H3K9K14ac	Fold	p.value	Match Gene	FPKM_TSA-	FPKM_TSA+
Chr3	4085608	4086027	420	6.21	6.61	5.67	0.93	0.0464	AT3G12840	0	0.0607025	AT3G12840 |molecular_function|biological_process|nucleus
Chr1	26028118	26028423	306	6.83	7.18	6.37	0.81	0.0303	AT1G69240	0	4.66558	AT1G69240 |salicylic acid metabolic process|methyl indole-3-acetate esterase activity|methyl salicylate esterase activity|cytoplasm|hydrolase activity|jasmonic acid metabolic process|salicylic acid metabolic process|jasmonic acid metabolic process|methyl jasmonate esterase activity
Chr1	24927547	24928562	1016	8.36	8.64	8	0.65	0.00485	AT1G66810	0.318475	5.59015	AT1G66810 |nucleus|negative regulation of unidimensional cell growth|negative regulation of secondary cell wall biogenesis|nucleic acid binding|3'-UTR-mediated mRNA destabilization|mRNA 3'-UTR binding|DNA binding|mRNA binding|cytosol|"positive regulation of transcription, DNA-templated"|protein binding|protein binding|"positive regulation of transcription, DNA-templated"|nucleus|metal ion binding…
Chr1	11215545	11215981	437	6.54	6.91	6.05	0.87	0.0347	AT1G31330	9.05999	41.1159	AT1G31330 |chloroplast envelope|chloroplast thylakoid membrane|thylakoid|plastoglobule|chloroplast thylakoid membrane|chloroplast thylakoid|plastoglobule|chloroplast thylakoid membrane|chloroplast|chloroplast thylakoid|chloroplast thylakoid|membrane|integral component of membrane|plastoglobule|photosynthesis|chloroplast envelope|chloroplast thylakoid membrane|molecular_function|chloroplast thylak…
Chr1	1304091	1304322	232	5.09	5.87	3.24	2.64	0.00491	AT1G04680	17.9071	74.3665	AT1G04680 |pectate lyase activity|pectin catabolic process|pectin catabolic process|membrane|extracellular region|pectate lyase activity|metal ion binding|lyase activity
Chr5	2185176	2185616	441	7.42	7.72	7.04	0.68	0.0181	AT5G07030	2.66166	10.4448	AT5G07030 |extracellular region|aspartic-type endopeptidase activity|proteolysis|aspartic-type endopeptidase activity|plant-type cell wall|protein catabolic process|proteolysis|cell wall|protein catabolic process
Chr1	2047968	2048177	210	4.76	5.53	2.99	2.54	0.0161	AT1G06680	2.57991	9.97441	AT1G06680 |chloroplast thylakoid membrane|chloroplast stroma|thylakoid|chloroplast|chloroplast thylakoid membrane|chloroplast photosystem II|chloroplast thylakoid membrane|chloroplast stroma|thylakoid lumen|chloroplast thylakoid lumen|chloroplast thylakoid membrane|chloroplast thylakoid lumen|apoplast|chloroplast thylakoid lumen|chloroplast thylakoid lumen|chloroplast|"photosynthesis, light react…
Chr2	14596675	14596824	150	4.43	5.31	1.76	3.55	0.00284	AT2G34655	10.7714	40.6871	AT2G34655 |molecular_function|biological_process|molecular_function
Chr4	8440095	8440660	566	7.58	7.84	7.27	0.57	0.0397	AT4G14723	3.54039	12.6419	AT4G14723 |stomatal complex development|guard cell differentiation|guard cell differentiation|guard cell differentiation|molecular_function|extracellular region|guard cell differentiation
Chr4	11334434	11334699	266	5.51	6.09	4.54	1.55	0.0289	AT4G21280	1.19966	3.83659	AT4G21280 |photosynthetic electron transport chain|photosystem II oxygen evolving complex|peptidyl-cysteine S-nitrosylation|chloroplast stroma|photosystem II oxygen evolving complex|chloroplast photosystem II|chloroplast thylakoid membrane|chloroplast stroma|chloroplast thylakoid lumen|chloroplast|chloroplast stroma|thylakoid|photosynthetic electron transport chain|chloroplast photosystem II|extr…
Chr1	26725901	26726152	252	5.47	5.97	4.69	1.28	0.0391	AT1G70890	0.0920204	0.218831	AT1G70890 |molecular_function|defense response|chloroplast|chloroplast|chloroplast
Chr2	19193473	19193774	302	5.1	5.77	3.81	1.96	0.0322	AT2G46710	10.1021	23.111	AT2G46710 |plant-type cell wall organization|GTPase activator activity|plasma membrane|secondary cell wall|protein binding|multicellular organism development|GTPase activator activity|signal transduction|plant-type cell wall organization|secondary cell wall|cytoplasm
Chr3	22375189	22375378	190	4.05	4.89	1.79	3.1	0.0486	AT3G60540	1.18267	2.65521	AT3G60540 |P-P-bond-hydrolysis-driven protein transmembrane transporter activity|endoplasmic reticulum Sec complex|protein transporter activity|endoplasmic reticulum Sec complex|endoplasmic reticulum Sec complex|ARF guanyl-nucleotide exchange factor activity|"posttranslational protein targeting to membrane, translocation"|endoplasmic reticulum Sec complex|"SRP-dependent cotranslational protein ta…
Chr5	22409816	22410311	496	7.15	7.5	6.68	0.82	0.0211	AT5G55250	22.1011	49.3452	AT5G55250 |methylation|identical protein binding|indole-3-acetate carboxyl methyltransferase activity|indole acetic acid carboxyl methyltransferase activity|cellular_component|magnesium ion binding|polarity specification of adaxial/abaxial axis|auxin homeostasis|S-adenosylmethionine-dependent methyltransferase activity
Chr5	24930590	24931108	519	6.61	6.99	6.11	0.88	0.0256	AT5G62070	13.887	30.7899	AT5G62070 |calmodulin binding
Chr5	14986212	14986417	206	4.62	5.45	2.41	3.05	0.00489	AT5G37730	0.0249879	0.0503133	AT5G37730 |molecular_function|nucleus|biological_process
Chr4	17741906	17742236	331	5.57	6.19	4.43	1.76	0.00438	AT4G37750	6.09028	12.1734	AT4G37750 |nucleus|DNA binding|"regulation of transcription, DNA-templated"|cell differentiation|"regulation of transcription, DNA-templated"|DNA binding|glucosinolate metabolic process|"regulation of transcription, DNA-templated"|nucleus|nucleus|cell division|nucleus|"regulation of transcription, DNA-templated"|"regulation of transcription, DNA-templated"|regulation of cell population proliferat…
Chr3	11382422	11382715	294	4.74	5.57	2.57	3	0.00529	AT3G29575	16.5574	31.0865	AT3G29575 |"negative regulation of transcription, DNA-templated"|nucleus|protein binding|nucleus|nucleus|"negative regulation of transcription, DNA-templated"|"negative regulation of transcription, DNA-templated"|nucleus|signal transduction
Chr1	29873638	29874067	430	8.47	8.69	8.21	0.48	0.0154	AT1G79420	10.9356	20.4394	AT1G79420 |biological_process|molecular_function|mitochondrion
Chr2	12689507	12689974	468	6.82	7.29	6.11	1.18	0.00137	AT2G29680	4.37246	8.00027	AT2G29680 |nucleus|mitotic DNA replication checkpoint|protein binding|regulation of cell cycle|DNA replication|mitotic cell cycle|protein binding|nucleus|cell division|DNA endoreduplication|protein binding|DNA replication|DNA endoreduplication|DNA replication initiation|DNA replication origin binding|DNA replication initiation|DNA replication initiation|nucleus
Chr3	8070236	8070575	340	5.65	6.13	4.93	1.21	0.0358	AT3G22810	11.387	19.8934	AT3G22810 |nucleus|trans-Golgi network|trans-Golgi network|auxin-activated signaling pathway|phloem or xylem histogenesis|phosphatidylinositol binding|nucleus|signal transduction|chloroplast|trans-Golgi network|leaf vascular tissue pattern formation|auxin-activated signaling pathway|integral component of membrane
Chr3	2901322	2901815	494	6.08	6.6	5.25	1.35	0.0428	AT3G09430	5.54941	9.66395	AT3G09430 |molecular_function|biological_process|nucleus
Chr4	17358642	17358803	162	3.79	4.74	-0.03	4.77	0.011	AT4G36860	14.1186	23.3323	AT4G36860 |cytoplasm|plasma membrane|protein binding|regulation of DNA endoreduplication|metal ion binding|cytoplasm|cytoplasm|regulation of DNA endoreduplication|ubiquitin binding|regulation of DNA endoreduplication|regulation of DNA endoreduplication|protein binding|metal ion binding|protein binding|ubiquitin binding
Chr1	7542828	7543048	221	4.24	5.2	-0.03	5.24	0.000405	AT1G21528	2.90944	4.63946	AT1G21528 |mitochondrion
Chr3	19000821	19001203	383	6.56	6.92	6.08	0.84	0.0423	AT3G51150	1.84802	2.92301	AT3G51150 |cytoplasm|microtubule motor activity|cytoplasm|cytoplasm|cytoplasm|cytoplasm
Chr5	2804006	2804457	452	6.07	6.68	5	1.68	0.00227	AT5G08640	89.5879	136.791	AT5G08640 |dioxygenase activity|cytoplasm|cytoplasm|response to auxin|protein binding|flavonoid biosynthetic process|cytoplasm|nucleus|metal ion binding|flavonol synthase activity|naringenin 3-dioxygenase activity|response to light stimulus|flavonol synthase activity|protein binding|L-ascorbic acid binding|oxidation-reduction process|response to karrikin
Chr5	1507611	1507987	377	7.12	7.41	6.75	0.66	0.042	AT5G05110	13.1339	19.9545	AT5G05110 |cysteine-type endopeptidase inhibitor activity|defense response|cysteine-type endopeptidase inhibitor activity|extracellular region|extracellular region
Chr5	26199330	26199616	287	5.4	6.05	4.18	1.86	0.00513	AT5G65550	0.248253	0.373925	AT5G65550 |quercetin 3-O-glucosyltransferase activity|intracellular membrane-bounded organelle|"transferase activity, transferring glycosyl groups"|quercetin 7-O-glucosyltransferase activity|chloroplast|UDP-glycosyltransferase activity
Chr2	19301936	19302292	357	6.4	6.8	5.84	0.96	0.0288	AT2G46980	7.93508	11.6437	AT2G46980 |chromosome|nucleus|nucleus|nucleolus|protein binding|regulation of synaptonemal complex assembly|nucleus|regulation of synaptonemal complex assembly|chloroplast|meiotic cell cycle|nucleolus|meiotic cell cycle|nucleus
Chr1	25872660	25872803	144	4.26	5.04	2.42	2.62	0.023	AT1G68830	5.81128	8.52007	AT1G68830 |photosynthetic acclimation|protein kinase activity|chloroplast|kinase activity|ATP binding|thylakoid membrane|ATP binding|chloroplast|protein kinase activity|chloroplast thylakoid membrane|chloroplast thylakoid membrane|protein serine/threonine kinase activity|protein serine/threonine kinase activity|chloroplast thylakoid membrane|thylakoid membrane|"regulation of photosynthesis, light…
Chr1	5317510	5317780	271	4.05	5.01	-0.03	5.04	0.00554	AT1G15470	15.5988	22.8114	AT1G15470 |nucleotide binding|Cul4-RING E3 ubiquitin ligase complex|biological_process|nucleus|cytoplasm
Chr2	15506748	15506915	168	4.65	5.45	2.69	2.76	0.00959	AT2G36910	54.435	73.5242	AT2G36910 |plasma membrane|regulation of cell size|ATP binding|nucleus|plasmodesma|ATP binding|anthocyanin accumulation in tissues in response to UV light|photomorphogenesis|plasma membrane|auxin efflux transmembrane transporter activity|calmodulin binding|"ATPase activity, coupled to transmembrane movement of substances"|response to nematode|auxin efflux|response to auxin|"ATPase activity, coupl…
Chr2	15504354	15504760	407	6.01	6.47	5.32	1.14	0.0316	AT2G36910	54.435	73.5242	AT2G36910 |plasma membrane|regulation of cell size|ATP binding|nucleus|plasmodesma|ATP binding|anthocyanin accumulation in tissues in response to UV light|photomorphogenesis|plasma membrane|auxin efflux transmembrane transporter activity|calmodulin binding|"ATPase activity, coupled to transmembrane movement of substances"|response to nematode|auxin efflux|response to auxin|"ATPase activity, coupl…
Chr2	18742798	18744094	1297	9.62	9.77	9.44	0.33	0.0335	AT2G45470	28.786	37.8148	AT2G45470 |plasma membrane|plasma membrane|anchored component of membrane|anchored component of plasma membrane|plasma membrane|plant-type cell wall|anchored component of plasma membrane|anchored component of plasma membrane|apoplast|anchored component of membrane|anchored component of plasma membrane|chloroplast
Chr4	15810570	15810756	187	4.42	5.2	2.57	2.63	0.0188	AT4G32780	10.6478	13.8745	AT4G32780 |phosphatidylinositol binding|chloroplast|signal transduction|nucleus
Chr4	7002671	7002862	192	5.72	6.18	5.02	1.16	0.0418	AT4G11560	43.4146	55.2999	AT4G11560 |DNA binding|nucleus|nucleus|"transcription, DNA-templated"|chromatin binding
Chr3	22628307	22629150	844	7.26	7.6	6.81	0.79	0.00976	AT3G61140	48.1518	60.7475	AT3G61140 |protein binding|protein binding|protein binding|cytosol|protein binding|protein binding|response to salt stress|hyperosmotic response|photomorphogenesis|nucleus|COP9 signalosome|protein deneddylation|hyperosmotic response|protein binding|protein deneddylation|protein deneddylation|protein binding|protein binding|protein binding|COP9 signalosome|COP9 signalosome|COP9 signalosome|COP9 si…
Chr5	3089289	3090009	721	6.71	7.04	6.27	0.77	0.0465	AT5G09900	106.019	128.105	AT5G09900 |ubiquitin-dependent protein catabolic process|nucleus|proteasome-mediated ubiquitin-dependent protein catabolic process|nuclear proteasome complex|nuclear proteasome complex|plasmodesma|cytosol|molecular_function|nucleus|cytoplasm|"proteasome regulatory particle, lid subcomplex"|ubiquitin-dependent protein catabolic process|cytoplasm|proteasome complex|proteasome-mediated ubiquitin-dep…
Chr3	1924677	1924899	223	4.26	5.16	1.3	3.85	0.00327	AT3G06350	45.9762	54.7224	AT3G06350 |chloroplast stroma|NADP binding|shikimate 3-dehydrogenase (NADP+) activity|shikimate metabolic process|chorismate biosynthetic process|3-dehydroquinate dehydratase activity|embryo development ending in seed dormancy|chloroplast stroma|shikimate metabolic process|oxidation-reduction process|shikimate metabolic process|chloroplast stroma|chloroplast stroma|shikimate metabolic process|3-d…
Chr1	30109641	30109855	215	4.26	5.16	1.3	3.86	0.00204	AT1G80040	62.1871	73.4791	AT1G80040 |nucleus|nucleus|nucleus|molecular_function|biological_process
Chr4	7461922	7462210	289	5.93	6.45	5.08	1.37	0.0125	AT4G12620	14.2822	16.7242	AT4G12620 |DNA replication|"nuclear chromosome, telomeric region"|DNA replication initiation|nuclear origin of replication recognition complex|nuclear origin of replication recognition complex|protein binding|nucleus|"regulation of transcription, DNA-templated"|DNA replication|double fertilization forming a zygote and endosperm|DNA replication initiation|mitotic DNA replication checkpoint|ATP bin…
Chr4	14437718	14438237	520	7.54	7.79	7.23	0.57	0.034	AT4G29310	21.8014	25.3577	AT4G29310 |plant-type cell wall|molecular_function|nucleus|nucleus|biological_process
Chr3	23001301	23001464	164	4.01	4.82	1.99	2.84	0.0413	AT3G62120	121.401	141.035	AT3G62120 |membrane|aminoacyl-tRNA synthetase multienzyme complex|cytoplasm|ATP binding|proline-tRNA ligase activity|prolyl-tRNA aminoacylation|prolyl-tRNA aminoacylation|prolyl-tRNA aminoacylation|cytosol|membrane|prolyl-tRNA aminoacylation|prolyl-tRNA aminoacylation|cytoplasm|proline-tRNA ligase activity|cytosol|plasmodesma|tRNA aminoacylation for protein translation|ATP binding|cytoplasm|cytop…
Chr3	9282394	9282739	346	5.56	6.11	4.66	1.45	0.0215	AT3G25560	0.994373	1.15011	AT3G25560 |viral process|protein phosphorylation|transmembrane receptor protein serine/threonine kinase activity|protein kinase activity|protein kinase activity|defense response|protein binding|protein phosphorylation|protein phosphorylation|plasma membrane|protein phosphorylation|transmembrane receptor protein serine/threonine kinase activity|ATP binding|ATP binding|protein phosphorylation|prote…
Chr5	22210803	22211011	209	4.28	5.06	2.45	2.61	0.0323	AT5G54670	25.9802	29.8971	AT5G54670 |microtubule|microtubule binding|microtubule motor activity|microtubule-based movement|nucleus|ATP binding|microtubule-based movement|microtubule motor activity|nucleus|kinesin complex|microtubule binding|cytoplasm|ATPase activity|mitochondrion|microtubule|spindle assembly|microtubule binding|microtubule motor activity|spindle assembly|ATP binding|ATPase activity|microtubule|kinesin com…
Chr4	15573881	15574687	807	8.65	8.83	8.45	0.38	0.038	AT4G32260	22.1482	25.1442	AT4G32260 |chloroplast|chloroplast thylakoid membrane|chloroplast thylakoid|chloroplast thylakoid|chloroplast envelope|chloroplast thylakoid membrane|chloroplast thylakoid|chloroplast thylakoid membrane|chloroplast thylakoid membrane|defense response to bacterium|chloroplast thylakoid membrane|chloroplast thylakoid membrane|chloroplast envelope|ATP synthesis coupled proton transport|chloroplast e…
Chr3	823247	823527	281	4.9	5.61	3.45	2.16	0.0334	AT3G03460	9.77296	10.7769	AT3G03460 |molecular_function|cellular_component|biological_process
Chr5	19342921	19343737	817	7.78	8.1	7.37	0.73	0.00792	AT5G47760	27.9616	30.5431	AT5G47760 |dephosphorylation|protein serine/threonine kinase activity|dephosphorylation|chloroplast|protein phosphorylation|protein serine/threonine kinase activity|cytoplasm|chloroplast|phosphoglycolate phosphatase activity|protein phosphorylation|protein serine/threonine kinase activity|protein phosphorylation|phosphatase activity
Chr1	6353283	6353451	169	4.7	5.4	3.29	2.11	0.0195	AT1G18460	8.65223	9.2531	AT1G18460 |cellular lipid metabolic process|cellular lipid metabolic process|lipase activity|lipase activity|extracellular region|integral component of membrane
Chr4	5833214	5833471	258	4.3	5.26	-0.03	5.29	0.00027	AT4G09150	21.9046	23.2405	AT4G09150 |biological_process|nucleus|nucleus
Chr1	25967431	25967709	279	4.98	5.58	3.93	1.65	0.036	AT1G69070	46.1231	48.6365	AT1G69070 |cytosol|molecular_function|nucleus|nucleus
Chr2	15208921	15209109	189	4.56	5.36	2.57	2.79	0.0155	AT2G36290	77.5937	81.2621	AT2G36290 |hydrolase activity|hydrolase activity|endoplasmic reticulum|endoplasmic reticulum|extracellular region
Chr1	1356763	1356895	133	3.69	4.57	0.97	3.61	0.0272	AT1G04820	272.335	284.166	AT1G04820 |chloroplast stroma|chloroplast|chloroplast stroma|cellular response to gravity|chloroplast stroma|microtubule-based process|tubulin complex|vacuolar membrane|chloroplast stroma|microtubule|tubulin complex|plasma membrane|nucleus|microtubule cytoskeleton organization|microtubule-based process|mRNA binding|cellular response to gravity|response to cadmium ion|vacuolar membrane|GTP binding…
Chr2	14237599	14237795	197	4.59	5.28	3.2	2.07	0.0327	AT2G33630	26.4191	27.4734	AT2G33630 |steroid biosynthetic process|"oxidoreductase activity, acting on the CH-OH group of donors, NAD or NADP as acceptor"|endoplasmic reticulum|oxidoreductase activity|3-beta-hydroxy-delta5-steroid dehydrogenase activity|oxidation-reduction process|endoplasmic reticulum|3-beta-hydroxy-delta5-steroid dehydrogenase activity|integral component of membrane|steroid biosynthetic process
Chr2	16152527	16152814	288	6.15	6.61	5.48	1.13	0.0172	AT2G38620	14.3176	14.7127	AT2G38620 |protein binding|protein phosphorylation|RNA polymerase II CTD heptapeptide repeat kinase activity|cyclin-dependent protein serine/threonine kinase activity|nucleus|regulation of cell cycle|protein phosphorylation|protein phosphorylation|regulation of DNA endoreduplication|protein binding|nucleus|protein serine/threonine kinase activity|ATP binding|protein phosphorylation|cyclin-depende…
Chr2	200433	200673	241	4.59	5.42	2.45	2.97	0.00602	AT2G01450	97.8782	100.197	AT2G01450 |ATP binding|protein autophosphorylation|nucleus|protein serine/threonine kinase activity|nucleus|nucleus|protein autophosphorylation|protein serine/threonine kinase activity|protein serine/threonine kinase activity|intracellular signal transduction|MAP kinase activity|MAP kinase activity|signal transduction|MAP kinase activity|MAP kinase activity|regulation of gene expression|ATP bindi…
Chr2	8086938	8087091	154	4.59	5.39	2.69	2.7	0.0132	AT2G18650	1.30222	1.33034	AT2G18650 |protein ubiquitination|protein ubiquitination|protein ubiquitination|zinc ion binding|nucleus|protein ubiquitination|ubiquitin protein ligase binding|protein ubiquitination|transferase activity|embryo development ending in seed dormancy|protein ubiquitination|metal ion binding|integral component of membrane
Chr3	5758633	5758765	133	4.36	5.14	2.53	2.61	0.0287	AT3G16857	38.0028	38.5046	AT3G16857 |protein binding|primary root development|response to water deprivation|regulation of cytokinin-activated signaling pathway|nucleus|DNA-binding transcription factor activity|cytokinin-activated signaling pathway|phosphorelay response regulator activity|protein binding|response to cytokinin|regulation of chlorophyll biosynthetic process|response to water deprivation|DNA binding|response …
Chr1	30207264	30208218	955	8.84	9.01	8.65	0.36	0.0444	AT1G80350	28.1637	28.3125	AT1G80350 |plant-type cell wall biogenesis|microtubule|protein binding|microtubule|multidimensional cell growth|ATPase activity|protein binding|ATP binding|katanin complex|cortical microtubule organization|cortical microtubule organization|microtubule-severing ATPase activity|nucleus|trichome branching|katanin complex|ATP binding|microtubule-severing ATPase activity|katanin complex|microtubule cy…
Chr3	19847981	19848363	383	5.5	6.09	4.51	1.58	0.0403	AT3G53540	65.1317	65.4501	AT3G53540 |plasma membrane|nucleus
Chr2	16672019	16672221	203	4.73	5.52	2.85	2.66	0.0103	AT2G39930	20.7782	20.8751	AT2G39930 |alpha-amylase activity|amylopectin biosynthetic process|chloroplast isoamylase complex|chloroplast isoamylase complex|glycogen metabolic process|chloroplast|isoamylase activity|carbohydrate metabolic process|"hydrolase activity, hydrolyzing O-glycosyl compounds"|isoamylase activity|chloroplast|glycogen metabolic process|chloroplast|carbohydrate metabolic process|starch biosynthetic pro…
Chr4	901944	902090	147	4.08	4.99	0.96	4.04	0.00318	AT4G02060	45.2112	45.4165	AT4G02060 |DNA replication initiation|DNA replication initiation|metal ion binding|THO complex|DNA unwinding involved in DNA replication|THO complex|DNA helicase activity|DNA binding|ATP binding|nuclear chromatin|DNA replication|nuclear chromatin|ATP binding|nucleus|pollen development|DNA helicase activity|protein binding|DNA replication initiation|sugar mediated signaling pathway|DNA replication…
Chr1	27154198	27154576	379	5.96	6.43	5.26	1.18	0.0266	AT1G72160	36.2804	36.1782	AT1G72160 |plasma membrane|cell division|cell cycle|plasma membrane|transporter activity|lipid binding|plasma membrane
Chr5	8616057	8616896	840	8.78	8.95	8.58	0.37	0.0401	AT5G25010	4.36969	4.33214	AT5G25010 |nucleus|biological_process
Chr2	11188104	11188353	250	4.69	5.67	-0.03	5.7	1.85e-05	AT2G26280	41.2017	40.7223	AT2G26280 |mismatch repair|mismatch repair|damaged DNA binding|nucleus|mismatch repair|ATP binding|protein binding|mRNA binding|nucleus|ATP binding|chloroplast|chloroplast|nucleus
Chr1	27995821	27996157	337	5.43	6.13	3.99	2.14	0.0167	AT1G74490	6.78466	6.64466	AT1G74490 |phosphorylation|ATP binding|protein phosphorylation|protein phosphorylation|protein serine/threonine kinase activity|kinase activity|phosphorylation|ATP binding|protein serine/threonine kinase activity|protein serine/threonine kinase activity|protein phosphorylation|nucleus
Chr3	7916162	7916424	263	4.59	5.47	1.99	3.48	0.00156	AT3G22380	87.0839	84.5013	AT3G22380 |regulation of circadian rhythm|starch metabolic process|rhythmic process|regulation of circadian rhythm|molecular_function|nucleus|developmental process|regulation of circadian rhythm|response to water deprivation|response to water deprivation|starch metabolic process|nucleus|nucleus|response to oxidative stress|nucleus|nucleus|response to abscisic acid
Chr3	5187151	5187729	579	7.81	8.16	7.35	0.81	0.00327	AT3G15357	70.898	68.7176	AT3G15357 |chloroplast|biological_process
Chr1	6368790	6369094	305	6.54	6.92	6.04	0.88	0.0305	AT1G18490	10.4037	10.0699	AT1G18490 |metal ion binding|oxidation-reduction process|cysteine dioxygenase activity|cytoplasm|nucleus
Chr1	28673670	28673824	155	4.18	4.95	2.41	2.54	0.0454	AT1G76420	0.159553	0.151414	AT1G76420 |"regulation of transcription, DNA-templated"|meristem initiation|nucleus|DNA binding|"regulation of transcription, DNA-templated"|multicellular organism development|nucleus|meristem initiation|organ boundary specification between lateral organs and the meristem|DNA-binding transcription factor activity|"regulation of transcription, DNA-templated"|multicellular organism development|DNA-…
Chr3	2823867	2824002	136	4.45	5.22	2.67	2.55	0.0128	AT3G09200	891.893	844.034	AT3G09200 |ribosomal large subunit assembly|ribosome|large ribosomal subunit rRNA binding|apoplast|response to cadmium ion|chloroplast|cytoplasmic translation|response to cytokinin|cytosol|translational elongation|cytosolic large ribosomal subunit|cytosolic ribosome|cytoplasmic translation|cytosolic large ribosomal subunit|cytosolic ribosome|cytosolic ribosome|response to salt stress|nucleus|cyto…
Chr5	7889796	7890173	378	6.25	6.64	5.7	0.95	0.0365	AT5G23420	71.6798	67.5653	AT5G23420 |polar nucleus fusion|nucleus|DNA-binding transcription factor activity|polar nucleus fusion|DNA binding|polar nucleus fusion|nucleus|DNA binding|karyogamy|polar nucleus fusion|polar nucleus fusion|nucleus|polar nucleus fusion
Chr1	5139885	5140714	830	7.71	8	7.35	0.65	0.0413	AT1G14910	24.4594	22.9035	AT1G14910 |clathrin-coated vesicle|clathrin coat assembly|1-phosphatidylinositol binding|1-phosphatidylinositol binding|clathrin-dependent endocytosis|plasma membrane|clathrin-coated pit|vesicle budding from membrane|clathrin binding|"phosphatidylinositol-4,5-bisphosphate binding"|endocytosis|clathrin-coated vesicle|clathrin-coated vesicle|clathrin heavy chain binding|Golgi apparatus|vesicle budd…
Chr2	11072020	11072234	215	5.77	6.26	5.04	1.22	0.0378	AT2G25970	142.358	133.168	AT2G25970 |nucleic acid binding|mRNA binding|cytosol
Chr1	22055614	22055918	305	5.32	6	3.99	2.01	0.0319	AT1G59910	13.3665	12.467	AT1G59910 |actin binding|actin binding|plasma membrane|nucleus|actin binding
Chr5	4452940	4453337	398	6.56	6.93	6.06	0.88	0.0302	AT5G13800	18.7657	17.298	AT5G13800 |chlorophyll catabolic process|chlorophyll catabolic process|chloroplast thylakoid membrane|pheophytinase activity|chloroplast stroma|chlorophyll catabolic process|chlorophyll catabolic process|protein binding|chloroplast thylakoid membrane|chloroplast thylakoid membrane|chlorophyll catabolic process|pheophytinase activity|nucleus|chloroplast thylakoid membrane|chloroplast|chlorophyll c…
Chr2	8968723	8968858	136	4.08	5.03	-0.03	5.07	0.00121	AT2G20830	25.0377	23.0689	AT2G20830 |chloroplast|chloroplast
Chr3	23337078	23337411	334	5.26	6.09	3.08	3.01	0.000747	AT3G63180	38.9273	35.8618	AT3G63180 |nucleus|nucleus
Chr1	9803126	9803517	392	5.76	6.3	4.89	1.41	0.0139	AT1G28100	3.78795	3.46639	AT1G28100 |xanthophyll biosynthetic process|molecular_function|xanthophyll biosynthetic process|nucleus
Chr4	15346305	15346437	133	3.6	4.54	-0.03	4.57	0.0242	AT4G31700	551.651	503.463	AT4G31700 |structural constituent of ribosome|cytosolic small ribosomal subunit|membrane|chloroplast|plasma membrane|cytosol|cytosolic ribosome|cytosolic ribosome|nucleolus|nucleolus|translation|cytosolic small ribosomal subunit|cytosolic small ribosomal subunit|mRNA binding|translation|translation|cytosolic small ribosomal subunit|mitochondrion|nucleus|membrane|cytosolic small ribosomal subunit|…
Chr4	12511294	12512246	953	8.38	8.67	8.02	0.65	0.00494	AT4G24080	1.33642	1.21827	AT4G24080 |cytokinin-activated signaling pathway|cytoplasm|cytokinin-activated signaling pathway|aldehyde-lyase activity
Chr1	23284512	23284743	232	5.25	5.84	4.24	1.6	0.0365	AT1G62870	4.8975	4.4588	AT1G62870 |chloroplast
Chr5	25072657	25072928	272	4.53	5.5	-0.03	5.54	6.88e-05	AT5G62440	159.462	144.245	AT5G62440 |nucleologenesis|regulation of cell division|embryo development|cytoplasm|nucleologenesis|nucleus|nucleus
Chr3	127659	127819	161	3.57	4.51	-0.03	4.55	0.0132	AT3G01340	58.5326	52.6039	AT3G01340 |positive regulation of TORC1 signaling|COPII-coated vesicle budding|endoplasmic reticulum|cytoplasm|COPII vesicle coat|COPII vesicle coat|cytosol|cytosol|nuclear pore outer ring|cytoplasm|nuclear pore outer ring|vesicle budding from membrane|positive regulation of TORC1 signaling|nucleotide binding|vesicle budding from membrane|COPII vesicle coat|protein transport|COPII-coated vesicle …
Chr4	9661198	9661396	199	4.99	5.61	3.89	1.72	0.0402	AT4G17230	33.6807	30.1476	AT4G17230 |DNA-binding transcription factor activity|nucleus|DNA-binding transcription factor activity|nucleus|"regulation of transcription, DNA-templated"|cytoplasm|"regulation of transcription, DNA-templated"|nucleus|nucleus|sequence-specific DNA binding|response to chitin|"regulation of transcription, DNA-templated"
Chr1	27403758	27403955	198	4.46	5.2	2.88	2.32	0.0284	AT1G72820	38.3108	33.9244	AT1G72820 |mitochondrial inner membrane|mitochondrial inner membrane|mitochondrial inner membrane|mitochondrial inner membrane|transmembrane transporter activity|transmembrane transport|mitochondrial transport
Chr1	4425296	4425562	267	5.44	6.16	3.95	2.22	0.0122	AT1G12970	8.87192	7.81526	AT1G12970 |microgametogenesis|protein serine/threonine kinase activity|protein autophosphorylation|protein serine/threonine kinase activity|protein serine/threonine kinase activity|protein autophosphorylation|protein autophosphorylation
Chr1	4793917	4794238	322	5.82	6.28	5.16	1.12	0.0371	AT1G13980	30.2572	26.4156	AT1G13980 |endosome membrane|cytoplasm|protein transport|establishment of planar polarity|cellular response to cold|plasma membrane|cell wall organization|phloem or xylem histogenesis|regulation of ARF protein signal transduction|cellular response to cold|endosome membrane|plasma membrane|unidimensional cell growth|identical protein binding|embryonic pattern specification|endosome|endosome transp…
Chr3	9033034	9033255	222	4.86	5.58	3.38	2.19	0.0322	AT3G24740	24.4785	21.2796	AT3G24740 |molecular_function|nucleus|nucleus|nucleus|nucleus|nucleus|biological_process|nucleus
Chr1	6888776	6889145	370	6.21	6.61	5.65	0.95	0.0366	AT1G19850	102.77	88.7964	AT1G19850 |protein binding|auxin-activated signaling pathway|identical protein binding|"regulation of transcription, DNA-templated"|"regulation of transcription, DNA-templated"|response to auxin|nucleus|leaf vascular tissue pattern formation|DNA-binding transcription factor activity|auxin-activated signaling pathway|transcription regulatory region DNA binding|DNA-binding transcription factor acti…
Chr5	25123358	25123658	301	4.99	5.69	3.55	2.15	0.00667	AT5G62600	11.2351	9.70022	AT5G62600 |protein binding|protein import into nucleus|regulation of RNA splicing|cytoplasm|protein binding|protein binding|protein binding|nucleus|protein binding|protein import into nucleus|Ran GTPase binding|regulation of RNA splicing|protein transporter activity
Chr3	6182338	6182539	202	4.88	5.62	3.29	2.33	0.00534	AT3G18050	9.51541	8.13873	AT3G18050 |anchored component of membrane|anchored component of membrane|chloroplast|biological_process|molecular_function
Chr1	3726830	3726976	147	4.01	4.84	1.76	3.09	0.0438	AT1G11130	33.9935	29.0272	AT1G11130 |protein phosphorylation|ATP binding|leaf development|protein binding|protein binding|cell morphogenesis|transmembrane receptor protein serine/threonine kinase activity|ATP binding|protein binding|plant ovule development|positive regulation of trichoblast fate specification|plasma membrane|protein binding|protein binding|protein binding|protein binding|integral component of membrane|pro…
Chr5	5034190	5034432	243	5.18	5.98	3.24	2.74	0.00245	AT5G15510	19.5336	16.6676	AT5G15510 |nucleus|nucleus|molecular_function|nucleus|nucleus
Chr3	15974605	15975158	554	7.1	7.41	6.71	0.7	0.0417	AT3G44290	4.59167	3.91632	AT3G44290 |"regulation of transcription, DNA-templated"|DNA binding|DNA-binding transcription factor activity|integral component of membrane|nucleus|multicellular organism development|nucleus|cellular response to glucose stimulus|nucleus|"regulation of transcription, DNA-templated"|nucleus|"regulation of transcription, DNA-templated"|DNA binding|cell
Chr3	18973537	18974564	1028	8.89	9.07	8.69	0.38	0.0371	AT3G51080	8.6037	7.33809	AT3G51080 |nucleus|DNA-binding transcription factor activity|nucleus|response to light stimulus|"positive regulation of transcription, DNA-templated"|DNA-binding transcription factor activity|zinc ion binding|sequence-specific DNA binding|"positive regulation of transcription, DNA-templated"|"positive regulation of transcription, DNA-templated"
Chr4	316328	316598	271	6.21	6.7	5.47	1.23	0.0146	AT4G00750	6.42533	5.44416	AT4G00750 |endosome|trans-Golgi network|Golgi membrane|trans-Golgi network|trans-Golgi network|Golgi apparatus|trans-Golgi network|trans-Golgi network|endosome|Golgi apparatus|trans-Golgi network|Golgi apparatus|methyltransferase activity|endosome|endosome|Golgi apparatus|Golgi membrane|methylation|Golgi membrane|integral component of membrane|Golgi membrane
Chr5	26942005	26942158	154	4.77	5.42	3.55	1.87	0.0302	AT5G67530	25.873	21.8334	AT5G67530 |peptidyl-prolyl cis-trans isomerase activity|ubiquitin-ubiquitin ligase activity|protein folding|nucleus|protein polyubiquitination|peptidyl-prolyl cis-trans isomerase activity|protein polyubiquitination|protein peptidyl-prolyl isomerization|protein peptidyl-prolyl isomerization|protein polyubiquitination|protein peptidyl-prolyl isomerization|ubiquitin-ubiquitin ligase activity|nucleus…
Chr5	564378	564543	166	4.73	5.42	3.37	2.05	0.0324	AT5G02530	156.183	131.094	AT5G02530 |nucleoplasm|nucleic acid binding|protein binding|mRNA transport|nucleoplasm|mRNA transport|protein binding|mRNA binding
Chr1	25967431	25967709	279	4.98	5.58	3.93	1.65	0.036	AT1G69060	11.2753	9.45849	AT1G69060 |nucleus|vacuolar membrane|vacuolar membrane|vacuolar membrane|biological_process
Chr1	10431553	10431708	156	3.94	4.9	-0.03	4.93	0.0027	AT1G29790	33.0738	27.5774	AT1G29790 |trans-Golgi network|trans-Golgi network|Golgi apparatus|plasma membrane|endosome|plasma membrane|endosome|trans-Golgi network|methyltransferase activity|Golgi apparatus|Golgi apparatus|Golgi apparatus|methylation|Golgi apparatus
Chr4	18398753	18399323	571	6.78	7.17	6.24	0.93	0.0335	AT4G39630	16.9086	14.0872	AT4G39630 |nucleus|nucleus|molecular_function|biological_process
Chr1	6838268	6840257	1990	9.85	10.01	9.68	0.33	0.015	AT1G19790	25.0941	20.5802	AT1G19790 |metal ion binding|auxin biosynthetic process|"positive regulation of transcription, DNA-templated"|mRNA transcription|multicellular organism development|"positive regulation of transcription, DNA-templated"|protein binding|"positive regulation of transcription, DNA-templated"|auxin-activated signaling pathway|DNA binding|mRNA transcription|nucleus|auxin biosynthetic process|nucleus|aux…
Chr1	3121294	3121614	321	5.45	6.17	3.95	2.23	0.0131	AT1G09640	323.76	264.995	AT1G09640 |plasma membrane|vacuole|plasmodesma|translational elongation|translational elongation|cytosol|translation elongation factor activity|translational elongation|cytoplasm|translational elongation|translation elongation factor activity|cytoplasm|translational elongation|translation elongation factor activity|translation elongation factor activity|translational elongation|vacuole
Chr3	7064869	7066126	1258	8.86	9.02	8.67	0.35	0.036	AT3G20260	17.8954	14.6443	AT3G20260 |ribosome|translation|translation|nucleus|translation|structural constituent of ribosome
Chr1	28077684	28078035	352	6.11	6.66	5.21	1.45	0.0152	AT1G74720	44.5137	36.3896	AT1G74720 |plasmodesma|plasma membrane|integral component of membrane|nucleus|animal organ development|cytosol|positive regulation of flower development|plasma membrane|integral component of membrane
Chr3	22399094	22399236	143	4.83	5.58	3.21	2.37	0.00537	AT3G60590	9.19721	7.49403	AT3G60590 |chloroplast inner membrane|chloroplast envelope|chloroplast inner membrane|chloroplast|chloroplast envelope|chloroplast envelope|chloroplast envelope|mitochondrion|chloroplast envelope|chloroplast inner membrane|mitochondrion|chloroplast envelope|chloroplast inner membrane|plastid|mitochondrion|chloroplast envelope|chloroplast inner membrane|chloroplast|chloroplast envelope|mitochondri…
Chr5	23243854	23244404	551	7.41	7.68	7.07	0.6	0.0472	AT5G57360	19.68	15.8892	AT5G57360 |nucleus|protein binding|response to blue light|protein-chromophore linkage|protein binding|protein-chromophore linkage|cytosol|nucleus|nucleus|SCF-dependent proteasomal ubiquitin-dependent protein catabolic process|regulation of circadian rhythm|circadian rhythm|circadian rhythm|nucleus|SCF ubiquitin ligase complex|protein binding|proteasomal protein catabolic process|SCF ubiquitin lig…
Chr5	7117624	7118115	492	6.36	6.82	5.67	1.15	0.0225	AT5G20960	117.837	94.4794	AT5G20960 |FAD binding|auxin biosynthetic process|"2 iron, 2 sulfur cluster binding"|abscisic acid biosynthetic process|electron transfer activity|iron ion binding|aldehyde oxidase activity|abscisic acid biosynthetic process|cytoplasm|FAD binding|indole-3-acetaldehyde oxidase activity|auxin biosynthetic process
Chr3	21486327	21486880	554	6.3	6.9	5.27	1.63	0.00677	AT3G58030	52.0495	41.454	AT3G58030 |ubiquitin-dependent protein catabolic process|nucleus|nucleus|ER-associated misfolded protein catabolic process|ubiquitin-like protein conjugating enzyme binding|ubiquitin protein ligase activity|protein autoubiquitination|zinc ion binding|ubiquitin protein ligase activity|ubiquitin-dependent protein catabolic process|ER-associated misfolded protein catabolic process|Derlin-1 retrotran…
Chr1	6724898	6725054	157	3.72	4.67	-0.03	4.7	0.00632	AT1G19430	15.0285	11.8474	AT1G19430 |methyltransferase activity|nucleus|endosome|methyltransferase activity|Golgi apparatus|endosome|integral component of membrane|endosome|Golgi membrane|trans-Golgi network|endosome|trans-Golgi network|trans-Golgi network|Golgi membrane|Golgi membrane|integral component of membrane|methylation|Golgi membrane|trans-Golgi network|cytoplasm|cytoplasm|trans-Golgi network|methylation|trans-Go…
Chr4	12368325	12368546	222	4.06	5.02	-0.03	5.05	0.00145	AT4G23740	22.7517	17.9321	AT4G23740 |protein binding|protein serine/threonine kinase activity|protein kinase activity|protein phosphorylation|protein kinase activity|protein phosphorylation|ATP binding|protein binding|protein phosphorylation|integral component of membrane|protein binding|protein binding|protein binding|transmembrane receptor protein tyrosine kinase signaling pathway|protein binding|ATP binding|protein ser…
Chr2	19270592	19270761	170	5.17	5.73	4.22	1.51	0.0351	AT2G46900	36.0299	28.2337	AT2G46900 |biological_process|nucleus|molecular_function|cytosol
Chr1	29941734	29941904	171	5.04	5.66	3.92	1.74	0.0231	AT1G79580	14.4806	11.1593	AT1G79580 |root cap development|DNA binding|nucleus|regionalization|multicellular organism development|nucleus|nucleus|"regulation of transcription, DNA-templated"|"regulation of transcription, DNA-templated"|nucleus|nucleus|nucleus|root cap development|plant-type secondary cell wall biogenesis|root cap development|protein binding|"regulation of transcription, DNA-templated"|DNA-binding transcrip…
Chr3	5088235	5089658	1424	9.33	9.49	9.16	0.33	0.0336	AT3G15120	13.7159	10.5551	AT3G15120 |plasmodesma|DNA demethylation|negative regulation of chromatin silencing|negative regulation of chromatin silencing|positive regulation of transcription by RNA polymerase II|histone binding|DNA demethylation|positive regulation of transcription by RNA polymerase II|ATP binding|plasma membrane|negative regulation of chromatin silencing|negative regulation of chromatin silencing|ATP bind…
Chr2	882968	883218	251	4.29	5.2	1.3	3.89	0.00207	AT2G03020	0.143333	0.108024	AT2G03020 |cytoplasm|cytoplasm
Chr1	9028610	9028781	172	4.74	5.48	3.12	2.36	0.0246	AT1G26120	11.1688	8.15711	AT1G26120 |prenylcysteine methylesterase activity|Golgi membrane|endoplasmic reticulum membrane|endoplasmic reticulum membrane|endoplasmic reticulum membrane|Golgi membrane|Golgi membrane|integral component of membrane|endoplasmic reticulum membrane|Golgi membrane|endoplasmic reticulum membrane|Golgi membrane|Golgi membrane|endoplasmic reticulum membrane|prenylcysteine methylesterase activity|chl…
Chr3	9846739	9846994	256	5.4	5.92	4.56	1.37	0.0395	AT3G26770	94.5286	66.912	AT3G26770 |oxidoreductase activity|oxidation-reduction process
Chr1	25734533	25734981	449	6.49	6.88	5.95	0.93	0.0276	AT1G68560	130.73	92.4259	AT1G68560 |"xyloglucan 1,6-alpha-xylosidase activity"|response to cadmium ion|cell wall|cell wall organization|carbohydrate binding|plasmodesma|plant-type cell wall|alpha-L-arabinofuranosidase activity|plant-type cell wall|chloroplast|apoplast|cell wall organization|"xylan 1,4-beta-xylosidase activity"|xyloglucan metabolic process|xyloglucan metabolic process|extracellular region|xylan catabolic …
Chr1	5644747	5645234	488	7.94	8.19	7.63	0.56	0.0344	AT1G16510	0.327882	0.230508	AT1G16510 |auxin-activated signaling pathway|auxin transport|root radial pattern formation|auxin-activated signaling pathway|molecular_function|regulation of growth|cytoplasm|response to auxin|positive gravitropism
Chr4	15602173	15602366	194	5.28	5.85	4.3	1.55	0.0302	AT4G32300	10.9772	7.60821	AT4G32300 |kinase activity|ubiquitin protein ligase binding|ubiquitin protein ligase binding|protein kinase activity|carbohydrate binding|protein autophosphorylation|protein autophosphorylation|ATP binding|protein kinase activity|protein phosphorylation|carbohydrate binding|protein serine/threonine kinase activity|ubiquitin protein ligase binding|protein kinase activity|extracellular region|prote…
Chr2	15703165	15703319	155	5.02	5.72	3.57	2.15	0.0215	AT2G37420	8.31693	5.74733	AT2G37420 |kinesin complex|ATPase activity|microtubule|spindle|kinesin complex|ATP binding|"ATP-dependent microtubule motor activity, plus-end-directed"|microtubule binding|microtubule-based movement|microtubule|microtubule motor activity|cytoplasm|ATP binding|microtubule motor activity|spindle
Chr5	23929089	23929258	170	4.63	5.35	3.15	2.2	0.0217	AT5G59320	561.914	373.765	AT5G59320 |lipid transport|apoplast|response to abscisic acid|response to water deprivation|response to water deprivation|extracellular region|cell wall|lipid binding
Chr5	358559	358702	144	4.62	5.44	2.57	2.86	0.00762	AT5G01910	18.0279	11.4087	AT5G01910 |integral component of membrane|molecular_function|biological_process|nucleus|mitochondrion
Chr2	5167233	5167575	343	5.77	6.4	4.6	1.8	0.00212	AT2G12646	31.6982	16.8463	AT2G12646 |biological_process|molecular_function|nucleus
Chr5	8356675	8356807	133	4.2	5.06	1.79	3.26	0.0107	AT5G24470	6.44705	3.14946	AT5G24470 |"regulation of transcription, DNA-templated"|response to far red light|cell|photomorphogenesis|nucleus|response to red light|rhythmic process|DNA binding|phosphorelay response regulator activity|photomorphogenesis|circadian rhythm|"negative regulation of transcription, DNA-templated"|circadian rhythm|nucleus|protein binding|"regulation of transcription, DNA-templated"|nucleus|intracell…
Chr2	180880	181159	280	5.43	5.95	4.63	1.32	0.0478	AT2G01420	65.9813	31.0284	AT2G01420 |transmembrane transport|auxin-activated signaling pathway|auxin polar transport|plasma membrane|auxin homeostasis|auxin efflux transmembrane transporter activity|endoplasmic reticulum|pattern specification process|transporter activity|auxin efflux|auxin efflux|auxin polar transport|root development|auxin-activated signaling pathway|auxin:proton symporter activity|integral component of …
Chr3	1218071	1218209	139	5.02	5.61	4.01	1.6	0.0351	AT3G04520	121.106	56.3043	AT3G04520 |glycine biosynthetic process|threonine aldolase activity|nucleus|threonine catabolic process|cellular amino acid metabolic process|cytosol|cellular amino acid metabolic process|L-allo-threonine aldolase activity|nucleus|glycine biosynthetic process|threonine catabolic process|threonine catabolic process|lyase activity|nucleus|threonine catabolic process|threonine aldolase activity
Chr3	7655356	7655953	598	6.64	7.02	6.12	0.89	0.0366	AT3G21720	27.2747	12.3348	AT3G21720 |glyoxylate cycle|glyoxysome|metal ion binding|cytoplasm|isocitrate lyase activity|tricarboxylic acid cycle|isocitrate lyase activity|glyoxylate cycle|glyoxylate cycle|glyoxylate cycle|glyoxysome|glyoxysome|tricarboxylic acid cycle|isocitrate lyase activity|glyoxysome
Chr2	15686842	15687257	416	5.61	6.24	4.45	1.79	0.0274	AT2G37380	0.446199	0.200198	AT2G37380 |kinase inhibitor activity|plasma membrane|biological_process|nucleus
Chr5	19839718	19841037	1320	9.05	9.23	8.86	0.37	0.0295	AT5G48940	48.6241	21.4721	AT5G48940 |plasma membrane|protein serine/threonine kinase activity|protein serine/threonine kinase activity|protein binding|integral component of membrane|ATP binding|ATP binding|protein binding|protein binding|plasma membrane|plasma membrane|protein binding|ATP binding|protein serine/threonine kinase activity|protein binding|ATP binding|protein phosphorylation|protein phosphorylation|protein bi…
Chr3	2603506	2604447	942	8.44	8.67	8.17	0.5	0.0202	AT3G08570	28.3624	12.3013	AT3G08570 |protein ubiquitination|protein ubiquitination|protein ubiquitination|response to light stimulus
Chr1	3079114	3079246	133	3.27	4.2	-0.03	4.23	0.044	AT1G09530	4.62594	1.80664	AT1G09530 |identical protein binding|"regulation of transcription, DNA-templated"|protein binding|red or far-red light signaling pathway|de-etiolation|nucleus|protein dimerization activity|nucleus|protein binding|response to red or far red light|DNA-binding transcription factor activity|DNA binding|nucleus|gibberellic acid mediated signaling pathway|protein binding|"red, far-red light phototransd…
Chr3	18911970	18912316	347	6.04	6.48	5.4	1.07	0.048	AT3G50870	35.9852	14.0136	AT3G50870 |regulation of flower development|"regulation of transcription, DNA-templated"|protein binding|protein homodimerization activity|cotyledon development|embryo development|nucleus|nucleus|flower development|"negative regulation of transcription, DNA-templated"|sequence-specific DNA binding|"DNA-binding transcription activator activity, RNA polymerase II-specific"|"regulation of transcript…
Chr3	10171078	10171244	167	5.02	5.75	3.45	2.3	0.0181	AT3G27473	2.04953	0.741803	AT3G27473 |extracellular region|extracellular region|intracellular signal transduction|nucleus|metal ion binding|nucleus
Chr5	20402523	20402848	326	6.04	6.52	5.32	1.2	0.0434	AT5G50150	16.9061	5.59354	AT5G50150 |molecular_function|biological_process|extracellular region
Chr5	1892721	1892940	220	5.1	5.85	3.44	2.41	0.00234	AT5G06250	0.029519	0.00943897	AT5G06250 |"regulation of transcription, DNA-templated"|"negative regulation of transcription, DNA-templated"|nucleus|"negative regulation of transcription, DNA-templated"|nucleus|"negative regulation of transcription, DNA-templated"|DNA-binding transcription factor activity|"negative regulation of transcription, DNA-templated"|nucleus|"regulation of transcription, DNA-templated"|"negative regula…
Chr1	25408452	25408589	138	5.06	5.75	3.69	2.06	0.0353	AT1G67770	9.71242	2.90673	AT1G67770 |cytoplasm|nucleus|mRNA binding|nucleus|RNA binding|ribonucleoprotein complex|RNA binding
Chr2	10233688	10234046	359	5.33	6.09	3.61	2.48	0.000378	AT2G24070	1.94247	0.545093	AT2G24070 |centrosome|cytoplasm|centrosome cycle|nuclear microtubule|nucleus|nuclear microtubule|nuclear microtubule|centrosome|spindle assembly|centrosome cycle|apoplast|nucleus|spindle assembly|nucleus
Chr1	23159926	23160205	280	5.71	6.27	4.81	1.46	0.0249	AT1G62560	0.590494	0.124376	AT1G62560 |5-methylthiopropyl glucosinolate S-oxygenase activity|flavin adenine dinucleotide binding|"N,N-dimethylaniline monooxygenase activity"|integral component of membrane|glucosinolate biosynthetic process|6-methylthiopropyl glucosinolate S-oxygenase activity|7-methylthiopropyl glucosinolate S-oxygenase activity|8-methylthiopropyl glucosinolate S-oxygenase activity|oxidation-reduction proce…
Chr1	29178782	29179531	750	8.41	8.61	8.18	0.43	0.0352	AT1G77640	0.560288	0.110015	AT1G77640 |"regulation of transcription, DNA-templated"|"regulation of transcription, DNA-templated"|"regulation of transcription, DNA-templated"|"regulation of transcription, DNA-templated"|ethylene-activated signaling pathway|"regulation of transcription, DNA-templated"|DNA-binding transcription factor activity|"regulation of transcription, DNA-templated"|DNA-binding transcription factor activi…
Chr5	5070466	5070982	517	6.91	7.34	6.29	1.06	0.0075	AT5G15580	11.6478	2.18804	AT5G15580 |unidimensional cell growth|regulation of monopolar cell growth|protein binding|cytosol|nucleus|unidimensional cell growth|nucleus|protein binding|regulation of monopolar cell growth
Chr1	26606366	26606608	243	5.04	5.83	3.16	2.67	0.00496	AT1G70560	10.4819	1.31083	AT1G70560 |cotyledon development|carbon-sulfur lyase activity|defense response to bacterium|response to ethylene|shade avoidance|L-methionine:2-oxoglutarate aminotransferase activity|auxin-activated signaling pathway|embryo development ending in seed dormancy|defense response to bacterium|L-glutamine:2-oxoglutarate aminotransferase activity|L-leucine:2-oxoglutarate aminotransferase activity|phloe…
Chr5	16269349	16269665	317	5.39	5.99	4.35	1.64	0.0214	AT5G40620	0.0434115	0	AT5G40620 |molecular_function|integral component of membrane|anchored component of membrane|anchored component of membrane|biological_process
Chr1	18649103	18649280	178	5.25	5.81	4.33	1.49	0.0305	AT1G50350	0.0424396	0	AT1G50350 |nucleus
Chr1	61834	63242	1409	8.25	7.95	8.5	-0.54	0.028	AT1G01130	8.50635	11.9043	AT1G01130 |molecular_function|nucleus|biological_process
Chr1	97387	98287	901	9.02	8.79	9.21	-0.42	0.0184	AT1G01225	18.9193	18.1587	AT1G01225 |nucleus
Chr1	97387	98287	901	9.02	8.79	9.21	-0.42	0.0184	AT1G01230	28.3852	22.1158	AT1G01230 |SPOTS complex|SPOTS complex|response to endoplasmic reticulum stress|ceramide metabolic process|sphingolipid biosynthetic process|protein folding|response to oxidative stress|protein binding|leaf senescence|defense response to bacterium|cellular sphingolipid homeostasis|negative regulation of ceramide biosynthetic process|endoplasmic reticulum|negative regulation of ceramide biosynthet…
Chr1	198636	199280	645	6.92	6.48	7.25	-0.77	0.0389	AT1G01540	43.0354	45.5228	AT1G01540 |protein phosphorylation|transmembrane receptor protein serine/threonine kinase activity|integral component of membrane|plasma membrane|plasma membrane|protein phosphorylation|protein autophosphorylation|protein phosphorylation|plasma membrane|protein serine/threonine kinase activity|protein autophosphorylation|protein serine/threonine kinase activity|transmembrane receptor protein seri…
Chr1	199670	201557	1888	10.42	10.26	10.56	-0.3	0.0374	AT1G01550	67.6153	85.6983	AT1G01550 |root development|nucleus|plasma membrane|chloroplast|embryo development|molecular_function|plasma membrane|shoot system development|nucleus
Chr1	419605	420025	421	6.17	5.38	6.68	-1.3	0.0139	AT1G02205	0.953386	1.0839	AT1G02205 |alkane biosynthetic process|endoplasmic reticulum membrane|aldehyde decarbonylase activity|alkane biosynthetic process|endoplasmic reticulum membrane|mitochondrion|sphingosine hydroxylase activity|defense response to fungus|alkane biosynthetic process|defense response to bacterium|alkane biosynthetic process|endoplasmic reticulum membrane|response to water deprivation|endoplasmic retic…
Chr1	453208	453510	303	7.01	6.55	7.36	-0.8	0.0409	AT1G02300	1.23507	0.735837	AT1G02300 |proteolysis|cysteine-type endopeptidase activity|proteolysis|cysteine-type peptidase activity|extracellular region|proteolysis involved in cellular protein catabolic process|proteolysis involved in cellular protein catabolic process|extracellular space|proteolysis involved in cellular protein catabolic process|cysteine-type endopeptidase activity|cysteine-type endopeptidase activity|ly…
Chr1	455721	456618	898	9	8.81	9.17	-0.37	0.0269	AT1G02305	36.0524	36.6156	AT1G02305 |cysteine-type endopeptidase activity|vacuole|defense response|vacuole|extracellular region|cysteine-type endopeptidase activity|proteolysis|cysteine-type peptidase activity|lysosome|cysteine-type endopeptidase activity|cysteine-type endopeptidase activity|regulation of catalytic activity|extracellular space|lysosome|proteolysis involved in cellular protein catabolic process|proteolysis…
Chr1	458564	458711	148	5.01	4.04	5.59	-1.55	0.0466	AT1G02310	0.301197	0.377994	AT1G02310 |mannan catabolic process|"hydrolase activity, hydrolyzing O-glycosyl compounds"|extracellular region|extracellular region|"mannan endo-1,4-beta-mannosidase activity"|"hydrolase activity, hydrolyzing O-glycosyl compounds"|mannan catabolic process|carbohydrate metabolic process|extracellular region
Chr1	486899	488542	1644	9.24	9.03	9.42	-0.38	0.0298	AT1G02400	11.1002	36.2679	AT1G02400 |chloroplast|gibberellin catabolic process|C-19 gibberellin 2-beta-dioxygenase activity|C-19 gibberellin 2-beta-dioxygenase activity|gibberellin biosynthetic process|cytoplasm|gibberellin catabolic process|metal ion binding|oxidation-reduction process|response to red or far red light|gibberellin catabolic process|dioxygenase activity|gibberellin catabolic process|gibberellin biosyntheti…
Chr1	489131	489397	267	5.89	5.2	6.36	-1.16	0.0267	AT1G02400	11.1002	36.2679	AT1G02400 |chloroplast|gibberellin catabolic process|C-19 gibberellin 2-beta-dioxygenase activity|C-19 gibberellin 2-beta-dioxygenase activity|gibberellin biosynthetic process|cytoplasm|gibberellin catabolic process|metal ion binding|oxidation-reduction process|response to red or far red light|gibberellin catabolic process|dioxygenase activity|gibberellin catabolic process|gibberellin biosyntheti…
Chr1	621522	622345	824	9.2	9.04	9.35	-0.3	0.0477	AT1G02816	20.2978	20.3554	AT1G02816 |molecular_function|vacuolar membrane|vacuole|biological_process|vacuolar membrane|vacuolar membrane|extracellular region|vacuole
Chr1	626763	627603	841	9.29	9.12	9.44	-0.32	0.0385	AT1G02840	333.761	216.777	AT1G02840 |"regulation of alternative mRNA splicing, via spliceosome"|protein binding|nuclear speck|"mRNA cis splicing, via spliceosome"|nuclear speck|interchromatin granule|spliceosomal complex|nucleus|nuclear speck|mRNA binding|RNA binding|nuclear speck|RNA binding|nuclear speck|protein binding|"mRNA cis splicing, via spliceosome"|nuclear speck|spliceosomal complex|nucleus|"regulation of altern…
Chr1	756419	757047	629	8.26	8.01	8.48	-0.47	0.0266	AT1G03150	40.1056	40.8531	AT1G03150 |N-terminal peptidyl-methionine acetylation|N-acetyltransferase activity|NatB complex|NatB complex|N-terminal peptidyl-methionine acetylation|N-terminal peptidyl-methionine acetylation|peptide alpha-N-acetyltransferase activity
Chr1	900721	903073	2353	10.7	10.55	10.83	-0.28	0.0427	AT1G03610	15.119	13.4984	AT1G03610 |nucleus|nucleus|molecular_function|biological_process
Chr1	1216098	1217059	962	9.33	9.16	9.49	-0.33	0.0292	AT1G04480	779.25	722.448	AT1G04480 |translation|chloroplast|cytosolic large ribosomal subunit|cytosolic large ribosomal subunit|translation|structural constituent of ribosome|ribosome|cytosolic large ribosomal subunit|large ribosomal subunit rRNA binding|cytosolic large ribosomal subunit|translation|structural constituent of ribosome
Chr1	1345009	1345680	672	9.46	9.25	9.64	-0.39	0.00869	AT1G04790	18.8917	13.9255	AT1G04790 |ubiquitin-dependent protein catabolic process|ubiquitin protein ligase activity|ubiquitin protein ligase activity|ubiquitin-dependent protein catabolic process|ubiquitin-dependent protein catabolic process|zinc ion binding|cytoplasm
Chr1	1399219	1399736	518	8.43	8.2	8.63	-0.43	0.0428	AT1G04940	24.8039	21.3078	AT1G04940 |cell|chloroplast inner membrane|chloroplast inner membrane|chloroplast inner membrane|integral component of membrane|chloroplast inner membrane|protein binding|chloroplast inner membrane|membrane|chloroplast|protein binding|chloroplast inner membrane|protein binding|protein import into chloroplast stroma|protein binding|protein transmembrane transporter activity|chloroplast inner membr…
Chr1	1399219	1399736	518	8.43	8.2	8.63	-0.43	0.0428	AT1G04945	15.0392	12.814	AT1G04945 |nucleus|nucleus|nucleus|chloroplast|biological_process
Chr1	1410121	1410783	663	9.3	9.14	9.44	-0.3	0.0461	AT1G04960	19.1316	19.3255	AT1G04960 |biological_process|molecular_function|extracellular region
Chr1	1426690	1427597	908	7.5	7.05	7.84	-0.8	0.00431	AT1G05000	6.50029	12.2455	AT1G05000 |cytoplasm|protein tyrosine phosphatase activity|protein tyrosine phosphatase activity|protein tyrosine phosphatase activity|cytoplasm|phosphoprotein phosphatase activity|phosphatase activity|phosphoprotein phosphatase activity|cytoplasm|cytoplasm|protein tyrosine phosphatase activity|phosphatase activity|dephosphorylation|phosphatase activity|dephosphorylation
Chr1	1493407	1494219	813	8.09	7.79	8.34	-0.55	0.0349	AT1G05170	2.06078	2.98578	AT1G05170 |"transferase activity, transferring glycosyl groups"|protein glycosylation|protein glycosylation|Golgi membrane|Golgi apparatus|Golgi apparatus|protein glycosylation|protein glycosylation|Golgi membrane|Golgi membrane|Golgi apparatus|protein glycosylation|galactosyltransferase activity|integral component of membrane|protein glycosylation|endoplasmic reticulum|Golgi membrane|Golgi membr…
Chr1	1559383	1559705	323	5.9	4.79	6.52	-1.73	0.0158	AT1G05340	5.9747	12.8681	AT1G05340 |nucleus|biological_process|plasma membrane|nucleus|molecular_function|cytoplasm
Chr1	1582737	1583711	975	7.97	7.66	8.23	-0.57	0.0115	AT1G05385	5.56223	2.90922	AT1G05385 |photosystem II assembly|photosystem II assembly|photosystem II assembly|photosystem II assembly|chloroplast thylakoid lumen|photosystem II assembly|photosystem II assembly|molecular_function|chloroplast thylakoid lumen|chloroplast|chloroplast thylakoid lumen|photosystem II assembly|chloroplast thylakoid lumen|photosystem II assembly|chloroplast|chloroplast|photosystem II assembly|photo…
Chr1	1714945	1717031	2087	10.39	10.19	10.57	-0.37	0.00751	AT1G05710	21.6191	34.8576	AT1G05710 |nucleus|protein binding|protein binding|nucleus|protein binding|nucleus|protein dimerization activity|nucleus|nucleus|nucleus|protein binding|response to ethylene|protein binding|DNA-binding transcription factor activity|protein binding|nucleus|DNA binding|protein binding|nucleus|protein binding|nucleus|nucleus|nucleus|protein binding|nucleus|nucleus|protein binding|nucleus|"DNA-bindin…
Chr1	1843598	1845641	2044	8.69	8.46	8.9	-0.44	0.0204	AT1G06080	763.458	657.202	AT1G06080 |endoplasmic reticulum membrane|integral component of membrane|very long-chain fatty acid biosynthetic process|fatty acid biosynthetic process|oxidation-reduction process|endoplasmic reticulum membrane|unsaturated fatty acid biosynthetic process|endoplasmic reticulum membrane|oxidation-reduction process|endoplasmic reticulum membrane|very long-chain fatty acid biosynthetic process|endop…
Chr1	1930142	1930335	194	3.77	-0.01	4.71	-4.72	0.00561	AT1G06310	2.26658	3.08882	AT1G06310 |peroxisome|fatty acid beta-oxidation|fatty acid beta-oxidation using acyl-CoA oxidase|acyl-CoA oxidase activity|peroxisome|fatty acid beta-oxidation|fatty acid binding|peroxisome|FAD binding|acyl-CoA oxidase activity|peroxisome|flavin adenine dinucleotide binding|flavin adenine dinucleotide binding|fatty acid beta-oxidation using acyl-CoA oxidase|lipid homeostasis|FAD binding
Chr1	2135865	2136629	765	9.05	8.87	9.2	-0.33	0.0486	AT1G06960	26.9083	19.6207	AT1G06960 |"mRNA splicing, via spliceosome"|spliceosomal complex|"mRNA splicing, via spliceosome"|U2 snRNP|nucleus|U2 snRNP|cold acclimation|Cajal body|nucleus|nucleus|RNA binding|U2 snRNP|cytoplasm|U2 snRNP|spliceosomal complex|cold acclimation|nucleus|Cajal body|snRNA stem-loop binding|nucleus
Chr1	2259206	2260092	887	8.44	8.12	8.7	-0.58	0.00617	AT1G07350	49.9563	50.9479	AT1G07350 |regulation of RNA splicing|nucleus|regulation of RNA splicing|chloroplast|RNA binding|mRNA processing|RNA splicing|nucleus|spliceosomal complex|integral component of membrane|nucleus|chloroplast|response to high light intensity|ribonucleoprotein complex|RNA binding|spliceosomal complex|RNA splicing|nucleus|chloroplast|nuclear speck|mRNA processing|nuclear speck
Chr1	2368864	2369848	985	9.21	9.03	9.37	-0.35	0.025	AT1G07660	80.7043	76.667	AT1G07660 |vacuolar membrane|nucleus|chloroplast|vacuolar membrane|chloroplast|cytosol|plasma membrane|plasma membrane|plasmodesma|vacuolar membrane|DNA binding|cytosol|chloroplast|vacuolar membrane|vacuolar membrane|DNA binding|nucleus|vacuolar membrane
Chr1	2424099	2424679	581	8.21	7.98	8.41	-0.43	0.0426	AT1G07840	36.8615	29.7636	AT1G07840 |"maturation of SSU-rRNA from tricistronic rRNA transcript (SSU-rRNA, 5.8S rRNA, LSU-rRNA)"|"maturation of SSU-rRNA from tricistronic rRNA transcript (SSU-rRNA, 5.8S rRNA, LSU-rRNA)"|small-subunit processome|molecular_function|nucleolus|nucleolus
Chr1	2466360	2467012	653	8.56	8.35	8.74	-0.38	0.0476	AT1G07950	38.2454	40.1762	AT1G07950 |mediator complex|mediator complex|nucleus|nucleus
Chr1	2477166	2477803	638	8.96	8.77	9.12	-0.35	0.0436	AT1G07990	29.102	26.273	AT1G07990 |biological_process|chloroplast|cytoplasm
Chr1	2585859	2586681	823	7.58	7.07	7.95	-0.88	0.00162	AT1G08230
Chr1	2636039	2636528	490	8.34	8.01	8.61	-0.6	0.00271	AT1G08360	676.866	571.132	AT1G08360 |cytosol|cytosolic ribosome|cytosolic large ribosomal subunit|cytosolic ribosome|cytosolic ribosome|RNA binding|plasma membrane|translation|maturation of LSU-rRNA|ribosome|cytosolic large ribosomal subunit|cytosolic large ribosomal subunit|cytosolic ribosome|cytosolic large ribosomal subunit|cytoplasm|cytosolic ribosome|cytosolic ribosome|maturation of LSU-rRNA|translation|translation|t…
Chr1	2658660	2660204	1545	9.34	9.15	9.51	-0.36	0.0135	AT1G08430	166.912	217.134	AT1G08430 |malate transmembrane transport|positive regulation of growth of symbiont involved in interaction with host|nucleus|plasma membrane|plant-type vacuole membrane|response to aluminum ion|response to aluminum ion|plant-type vacuole membrane|response to aluminum ion|malate transmembrane transporter activity|integral component of membrane|plant-type vacuole membrane
Chr1	2692543	2694204	1662	9.63	9.46	9.77	-0.31	0.0479	AT1G08510	51.8105	48.9179	AT1G08510 |acyl carrier activity|fatty acid biosynthetic process|chloroplast|acyl carrier activity|acyl-[acyl-carrier-protein] hydrolase activity|acyl-[acyl-carrier-protein] hydrolase activity|fatty acid biosynthetic process|chloroplast|acyl-[acyl-carrier-protein] hydrolase activity|fatty acid biosynthetic process|acyl-[acyl-carrier-protein] hydrolase activity|acyl-[acyl-carrier-protein] hydrolas…
Chr1	2810530	2811166	637	8.97	8.76	9.16	-0.4	0.0191	AT1G08780	89.2885	79.5851	AT1G08780 |unfolded protein binding|protein folding|cytosol|protein folding|cytoplasm|nucleus|protein binding|prefoldin complex
Chr1	2875121	2875331	211	5.1	3.99	5.73	-1.74	0.0249	AT1G08930	29.2079	32.1429	AT1G08930 |response to water deprivation|sugar transmembrane transporter activity|response to cold|response to salt stress|response to chitin|mitochondrion|carbohydrate:proton symporter activity|membrane|mitochondrion|integral component of plasma membrane|integral component of plasma membrane|response to water deprivation|response to water deprivation|carbohydrate transmembrane transporter activi…
Chr1	2884424	2884870	447	7.78	7.48	8.04	-0.56	0.0211	AT1G08980	8.0435	4.26001	AT1G08980 |indoleacetic acid biosynthetic process|amidase activity|chloroplast|cytoplasm|indoleacetamide hydrolase activity|nucleoplasm|"hydrolase activity, acting on carbon-nitrogen (but not peptide) bonds"|amidase activity|nucleoplasm|cytosol|auxin biosynthetic process|auxin biosynthetic process|indoleacetic acid biosynthetic process
Chr1	3031984	3032590	607	7.2	6.77	7.53	-0.76	0.0145	AT1G09390	6.42548	2.63858	AT1G09390 |chloroplast stroma|chloroplast stroma|extracellular region|chloroplast stroma|lipid catabolic process|chloroplast stroma|carboxylic ester hydrolase activity|chloroplast stroma|"hydrolase activity, acting on ester bonds"|chloroplast stroma|chloroplast stroma|extracellular region|chloroplast stroma
Chr1	3037556	3038383	828	8.54	8.25	8.79	-0.54	0.00685	AT1G09410	2.89817	1.71781	AT1G09410 |mitochondrion|mitochondrion|RNA modification|RNA modification|zinc ion binding
Chr1	3037556	3038383	828	8.54	8.25	8.79	-0.54	0.00685	AT1G09415	9.16508	5.10382	AT1G09415 |"regulation of transcription, DNA-templated"|protein binding|"regulation of transcription, DNA-templated"|"regulation of transcription, DNA-templated"|nucleus|regulation of systemic acquired resistance|regulation of systemic acquired resistance|nucleus
Chr1	3041110	3041791	682	8.3	7.96	8.58	-0.61	0.00547	AT1G09420	12.8571	11.5082	AT1G09420 |NADP binding|pentose-phosphate shunt|chloroplast stroma|glucose-6-phosphate dehydrogenase activity|glucose metabolic process|chloroplast|NADP binding|glucose metabolic process|chloroplast stroma|glucose-6-phosphate dehydrogenase activity|chloroplast|chloroplast stroma|chloroplast|pentose-phosphate shunt|glucose metabolic process|oxidation-reduction process|chloroplast stroma|oxidation-…
Chr1	3122966	3123932	967	9.45	9.28	9.6	-0.32	0.0355	AT1G09645	28.8743	27.5914	AT1G09645 |molecular_function|integral component of membrane|chloroplast|biological_process
Chr1	3172134	3172785	652	9.01	8.79	9.2	-0.41	0.0181	AT1G09794	13.1176	17.348	AT1G09794 |biological_process|molecular_function|chloroplast
Chr1	3218020	3218489	470	8.02	7.77	8.24	-0.47	0.0404	AT1G09900	18.9608	14.5947	AT1G09900 |membrane|molecular_function|chloroplast|biological_process
Chr1	3262676	3262861	186	4.35	2.69	5.1	-2.41	0.0436	AT1G09995	14.2	13.7519	AT1G09995 |integral component of membrane|mitochondrion|mitochondrion|helicase activity|biological_process
Chr1	3277919	3278672	754	8.5	8.24	8.73	-0.49	0.0148	AT1G10040	12.3733	9.15472	AT1G10040 |nucleus|cellular lipid metabolic process|nucleus|cellular lipid metabolic process|hydrolase activity
Chr1	3388561	3389211	651	9.02	8.8	9.22	-0.42	0.0138	AT1G10330	4.8969	2.47765	AT1G10330 |mitochondrion|RNA modification|RNA modification
Chr1	3513878	3514729	852	8.7	8.5	8.87	-0.38	0.0457	AT1G10630	96.9928	111.208	AT1G10630 |copper ion binding|GTP binding|Golgi apparatus|vacuolar membrane|N-terminal protein myristoylation|Golgi apparatus|cytosol|Golgi apparatus|N-terminal protein myristoylation|plasma membrane|N-terminal protein myristoylation|intracellular protein transport|GTP binding|plasma membrane|phospholipase activator activity|GTP binding|membrane|vesicle-mediated transport|vacuolar membrane|vacuol…
Chr1	3794247	3794561	315	6.07	5.4	6.53	-1.13	0.0466	AT1G11300	0.777681	0.269087	AT1G11300 |extracellular region|kinase activity|carbohydrate binding|extracellular region
Chr1	4010786	4011331	546	8.45	8.22	8.65	-0.43	0.0286	AT1G11890	35.0559	30.5256	AT1G11890 |SNARE complex|endoplasmic reticulum|SNAP receptor activity|ER to Golgi transport vesicle membrane|endoplasmic reticulum membrane|"retrograde vesicle-mediated transport, Golgi to endoplasmic reticulum"|Golgi apparatus|vesicle fusion with Golgi apparatus|endoplasmic reticulum membrane|ER to Golgi transport vesicle membrane|Golgi membrane|membrane|vesicle-mediated transport|endoplasmic re…
Chr1	4282891	4283706	816	9.01	8.79	9.21	-0.42	0.00867	AT1G12580	22.3781	18.7755	AT1G12580 |calmodulin-dependent protein kinase activity|calmodulin-dependent protein kinase activity|kinase activity|abscisic acid-activated signaling pathway|protein serine/threonine kinase activity|intracellular signal transduction|peptidyl-serine phosphorylation|calcium-dependent protein serine/threonine kinase activity|protein autophosphorylation|protein autophosphorylation|peptidyl-serine ph…
Chr1	4342275	4344962	2688	9.95	9.8	10.07	-0.27	0.0415	AT1G12740	228.46	163.59	AT1G12740 |oxygen binding|chloroplast|mitochondrion|mitochondrion|mitochondrion
Chr1	4357459	4358434	976	8.58	8.36	8.77	-0.4	0.0258	AT1G12780	14.664	17.42	AT1G12780 |galactose catabolic process via UDP-galactose|UDP-glucose 4-epimerase activity|cytosol|plasma membrane|protein dimerization activity|capsule polysaccharide biosynthetic process|UDP-glucose 4-epimerase activity|cell wall organization|capsule polysaccharide biosynthetic process|UDP-glucose 4-epimerase activity|cytosol|UDP-L-arabinose biosynthetic process|galactose catabolic process|UDP-a…
Chr1	4560318	4561315	998	7.34	6.75	7.76	-1.01	0.00519	AT1G13310	0.197743	0.120927	AT1G13310 |mitochondrion|molecular_function|biological_process
Chr1	4695123	4696039	917	8.13	7.88	8.33	-0.45	0.0357	AT1G13700	0.831827	1.62127	AT1G13700 |chloroplast|chloroplast|"pentose-phosphate shunt, oxidative branch"|carbohydrate metabolic process|carbohydrate metabolic process|6-phosphogluconolactonase activity|chloroplast|"pentose-phosphate shunt, oxidative branch"|"pentose-phosphate shunt, oxidative branch"|catalytic activity|cytosol
Chr1	4788556	4789183	628	8.48	8.22	8.7	-0.48	0.0171	AT1G13980	30.2572	26.4156	AT1G13980 |endosome membrane|cytoplasm|protein transport|establishment of planar polarity|cellular response to cold|plasma membrane|cell wall organization|phloem or xylem histogenesis|regulation of ARF protein signal transduction|cellular response to cold|endosome membrane|plasma membrane|unidimensional cell growth|identical protein binding|embryonic pattern specification|endosome|endosome transp…
Chr1	4915624	4916541	918	8.34	7.96	8.64	-0.69	0.00247	AT1G14370	3.99624	4.94126	AT1G14370 |protein phosphorylation|plasma membrane|nucleus|protein phosphorylation|Tat protein binding|protein serine/threonine kinase activity|protein serine/threonine kinase activity|ATP binding|defense response|protein serine/threonine kinase activity|kinase activity|protein phosphorylation|ATP binding
Chr1	4946330	4946652	323	5.02	3.8	5.67	-1.87	0.0218	AT1G14450	164.229	217.411	AT1G14450 |photorespiration|mitochondrial respiratory chain complex I|mitochondrial respiratory chain complex I|mitochondrial membrane|mitochondrial respiratory chain complex I|mitochondrial membrane|electron transport chain|mitochondrial respiratory chain complex I|mitochondrial respiratory chain complex I|mitochondrial respiratory chain complex I assembly|mitochondrial respiratory chain complex…
Chr1	5110769	5111667	899	9.28	9.07	9.46	-0.38	0.0431	AT1G14830	46.2929	56.3647	AT1G14830 |pollen maturation|microtubule|cell division|cell cortex|mitochondrial fission|phragmoplast|microtubule|membrane|GTP binding|cell plate|cytoplasm|cell cortex|plasma membrane|cell plate|cell cortex|cytoplasm|microtubule binding|GTPase activity|plasma membrane|GTP binding|plasma membrane|mitochondrion organization|cell cortex|membrane|plasmodesma|phragmoplast|GTPase activity|mitochondrial…
Chr1	5112240	5112511	272	6.35	5.8	6.74	-0.94	0.0306	AT1G14840	8.66214	8.87599	AT1G14840 |microtubule|microtubule binding|plasma membrane|microtubule|cytoskeleton organization|cytoplasm|microtubule binding|cytoskeleton organization
Chr1	5124795	5126218	1424	9.12	8.87	9.34	-0.46	0.00724	AT1G14860	8.12162	4.05359	AT1G14860 |cytoplasm|cytoplasm|metal ion binding|hydrolase activity|mitochondrion|nucleus|hydrolase activity
Chr1	5128299	5130380	2082	9.02	8.69	9.29	-0.61	0.00533	AT1G14870	54.1544	75.155	AT1G14870 |plasma membrane|response to oxidative stress|plasma membrane|integral component of membrane|plasma membrane|plasma membrane|integral component of membrane|cytoplasm|molecular_function
Chr1	5290750	5291560	811	8.08	7.73	8.36	-0.63	0.00656	AT1G15380	25.2594	26.9263	AT1G15380 |regulation of salicylic acid mediated signaling pathway|regulation of jasmonic acid mediated signaling pathway|carbohydrate metabolic process|lactoylglutathione lyase activity|regulation of jasmonic acid mediated signaling pathway|cytoplasm|cytoplasm|lyase activity|regulation of salicylic acid mediated signaling pathway|regulation of abscisic acid-activated signaling pathway|regulation…
Chr1	5300835	5301489	655	7.95	7.7	8.15	-0.45	0.0491	AT1G15410	7.04381	7.05147	AT1G15410 |cellular amino acid metabolic process|cellular amino acid metabolic process|"racemase activity, acting on amino acids and derivatives"|"racemase and epimerase activity, acting on amino acids and derivatives"|chloroplast|chloroplast|chloroplast
Chr1	5300835	5301489	655	7.95	7.7	8.15	-0.45	0.0491	AT1G15415	3.01262	2.19716	AT1G15415 |biological_process|apoplast|nucleus|cytosol|nucleus|molecular_function
Chr1	5410923	5411395	473	8.62	8.4	8.8	-0.4	0.0324	AT1G15740	17.3287	15.4425	AT1G15740 |ubiquitin-dependent protein catabolic process|ubiquitin-protein transferase activity|SCF-dependent proteasomal ubiquitin-dependent protein catabolic process|mitochondrion|SCF ubiquitin ligase complex|SCF-dependent proteasomal ubiquitin-dependent protein catabolic process|ubiquitin-dependent protein catabolic process|SCF-dependent proteasomal ubiquitin-dependent protein catabolic proces…
Chr1	5539012	5539771	760	8.89	8.66	9.1	-0.44	0.0127	AT1G16170	13.5293	13.3405	AT1G16170 |biological_process|mitochondrion|molecular_function
Chr1	5805315	5805799	485	8.19	7.96	8.39	-0.43	0.038	AT1G16970	16.6907	13.2318	AT1G16970 |damaged DNA binding|cellular response to X-ray|telomere maintenance|telomere maintenance|protein binding|ATP-dependent DNA helicase activity|ATP-dependent DNA helicase activity|telomere maintenance|protein binding|Ku70:Ku80 complex|telomere maintenance|telomere maintenance|double-strand break repair via nonhomologous end joining|DNA repair|Ku70:Ku80 complex|double-strand break repair v…
Chr1	5840645	5841600	956	9.39	9.24	9.53	-0.3	0.0466	AT1G17080	51.1825	52.4654	AT1G17080 |protein binding|ribosome|integral component of membrane
Chr1	5922607	5923589	983	8.92	8.71	9.09	-0.38	0.0489	AT1G17290	43.1893	58.2682	AT1G17290 |ATP binding|response to cadmium ion|response to hypoxia|mitochondrion|L-alanine:2-oxoglutarate aminotransferase activity|mitochondrion|"L-alanine catabolic process, by transamination"|L-alanine:2-oxoglutarate aminotransferase activity|chloroplast|response to hypoxia|mitochondrion|response to cadmium ion|ATP binding|mitochondrion|mitochondrion|"L-alanine catabolic process, by transamina…
Chr1	5954019	5954936	918	9.47	9.28	9.65	-0.37	0.0188	AT1G17370	120.941	81.8673	AT1G17370 |mRNA binding|mRNA processing|protein binding|mRNA processing|mRNA binding|nucleus|mRNA 3'-UTR binding
Chr1	6002980	6003623	644	8.84	8.64	9.02	-0.38	0.0267	AT1G17470	58.6506	41.5163	AT1G17470 |GTPase activity|cytoplasmic translation|GDP binding|GDP binding|GTP binding|cytoplasm|GTPase activity|cytoplasmic translation|GTP binding|cytoplasmic vesicle|cytoplasm|cytoplasmic translation|GTP binding|cytoplasm|GTP binding|GTP binding|GTP binding|phosphatidic acid binding|cytoplasmic vesicle
Chr1	6240568	6240712	145	4.24	1.99	5.08	-3.09	0.0123	AT1G18140	0.282588	0.326293	AT1G18140 |copper ion binding|hydroquinone:oxygen oxidoreductase activity|oxidoreductase activity|apoplast|extracellular region|oxidation-reduction process|lignin catabolic process|lignin catabolic process
Chr1	6266379	6266720	342	6.25	5.62	6.69	-1.08	0.041	AT1G18200	1.56019	2.70519	AT1G18200 |plasma membrane|endosome|GTP binding|Rab protein signal transduction|GTP binding|GTPase activity|endosome|GTP binding|GTP binding|intracellular protein transport|nucleus
Chr1	6266379	6266720	342	6.25	5.62	6.69	-1.08	0.041	AT1G18210	110.871	115.663	AT1G18210 |nucleus|vacuole|biological_process|calcium ion binding|nucleus|calcium ion binding|vacuole|vacuole|plasma membrane|vacuole|plasma membrane
Chr1	6297408	6298226	819	8.55	8.34	8.74	-0.4	0.0307	AT1G18290	0.578747	1.18317	AT1G18290 |nucleus|molecular_function
Chr1	6299702	6300823	1122	8.7	8.42	8.93	-0.51	0.00889	AT1G18300	3.69579	3.2122	AT1G18300 |NAD+ diphosphatase activity|ADP-ribose diphosphatase activity|metal ion binding|chloroplast|cytoplasm|cytosol|hydrolase activity|nucleus
Chr1	6311559	6311792	234	5.19	4.31	5.73	-1.42	0.0443	AT1G18340	10.8995	10.8552	AT1G18340 |nucleus|transcription factor TFIIH holo complex|nucleotide-excision repair|phosphorylation of RNA polymerase II C-terminal domain|RNA polymerase II CTD heptapeptide repeat kinase activity|RNA polymerase II CTD heptapeptide repeat kinase activity|DNA-dependent ATPase activity|nucleotide-excision repair|transcription factor TFIIH holo complex|phosphorylation of RNA polymerase II C-termin…
Chr1	6458232	6458541	310	4.96	3.58	5.66	-2.08	0.0148	AT1G18720	54.221	67.4398	AT1G18720 |chloroplast|chloroplast|sphingoid catabolic process|integral component of membrane|molecular_function|sphingoid catabolic process
Chr1	6763905	6764786	882	8.01	7.61	8.33	-0.73	0.00549	AT1G19530	19.3959	4.13939	AT1G19530 |anaerobic respiration|anaerobic respiration|molecular_function|nucleus|anaerobic respiration|nucleus|anaerobic respiration
Chr1	6968924	6970931	2008	9.37	9.13	9.58	-0.44	0.03	AT1G20090	36.8696	32.3673	AT1G20090 |cell migration|cell morphogenesis|pollen tube growth|protein binding|actin cytoskeleton organization|Rho protein signal transduction|cell morphogenesis|GTP binding|GTP binding|nucleolus|GTPase activity|cytoskeleton|positive regulation of actin filament polymerization|cell morphogenesis|microtubule cytoskeleton organization|nucleolus|plasma membrane|GTP binding|positive regulation of ac…
Chr1	6968924	6970931	2008	9.37	9.13	9.58	-0.44	0.03	AT1G20100	110.748	90.1379	AT1G20100 |biological_process|nucleus|nucleus|ligase activity
Chr1	7091269	7092035	767	9.35	9.12	9.54	-0.43	0.00562	AT1G20460	15.3998	14.2548	AT1G20460 |biological_process|molecular_function|mitochondrion
Chr1	7176824	7179094	2271	9.69	9.5	9.86	-0.36	0.0144	AT1G20693	327.906	263.264	AT1G20693 |nucleus|nucleus|structural constituent of chromatin|chromatin binding|DNA binding|DNA binding|nucleus|chromatin|DNA-binding transcription factor activity|nucleus|cytosol|chromatin assembly or disassembly
Chr1	7266492	7267333	842	8.89	8.7	9.06	-0.36	0.0396	AT1G20890	10.0818	6.51842	AT1G20890 |mitochondrion|biological_process|integral component of membrane|molecular_function
Chr1	7462071	7463230	1160	8.32	8.05	8.55	-0.51	0.0137	AT1G21320	0.703928	0.242461	AT1G21320 |"mRNA splicing, via spliceosome"|nucleus|"mRNA splicing, via spliceosome"|nucleus|nucleus|nucleus|snRNA stem-loop binding
Chr1	7814978	7815616	639	9.45	9.26	9.62	-0.36	0.0326	AT1G22140	47.0992	38.641	AT1G22140 |cytosol|chloroplast|cytoplasmic translation|cytoplasmic translation|cytoplasmic translation|molecular_function
Chr1	7873995	7875696	1702	10.48	10.3	10.64	-0.34	0.0135	AT1G22280	42.156	44.9235	AT1G22280 |red light signaling pathway|protein serine/threonine phosphatase activity|plasma membrane|red light signaling pathway|nucleus|protein dephosphorylation|protein serine/threonine phosphatase activity|metal ion binding|nucleus|nucleus|phosphoprotein phosphatase activity|protein serine/threonine phosphatase activity|plasma membrane|plasma membrane|plasmodesma|red light signaling pathway|pl…
Chr1	7951978	7952655	678	8.8	8.59	8.98	-0.38	0.0399	AT1G22510	15.4634	16.4207	AT1G22510 |nucleus|vacuolar membrane|vacuolar membrane|endoplasmic reticulum|plasma membrane|zinc ion binding|vacuolar membrane|mitochondrion
Chr1	8206535	8207725	1191	10.08	9.93	10.22	-0.29	0.0407	AT1G23149	0	0
Chr1	8206535	8207725	1191	10.08	9.93	10.22	-0.29	0.0407	AT1G23150	0	0	AT1G23150 |molecular_function|biological_process
Chr1	8230185	8230493	309	6.37	5.74	6.8	-1.06	0.0415	AT1G23201	0.324058	0.212064	AT1G23201 |nucleus|molecular_function|biological_process|nucleus
Chr1	8257912	8258666	755	9.04	8.86	9.2	-0.35	0.0327	AT1G23260	44.9617	53.8613	AT1G23260 |postreplication repair|protein K63-linked ubiquitination|ubiquitin-protein transferase activity|UBC13-MMS2 complex|postreplication repair|ubiquitin conjugating enzyme activity|protein K63-linked ubiquitination|postreplication repair|ubiquitin-protein transferase activity|ubiquitin conjugating enzyme activity|protein binding|nucleus|nucleus|postreplication repair|protein binding|ubiquit…
Chr1	8332941	8333458	518	6.91	6.41	7.28	-0.86	0.0213	AT1G23480	2.96307	6.1744	AT1G23480 |Golgi membrane|"transferase activity, transferring glycosyl groups"|glucomannan 4-beta-mannosyltransferase activity|Golgi apparatus|Golgi membrane|"transferase activity, transferring glycosyl groups"|cellulose synthase activity|integral component of membrane|integral component of membrane|Golgi apparatus|Golgi membrane|Golgi apparatus|cell wall organization|Golgi membrane|Golgi apparat…
Chr1	8432179	8433451	1273	9.72	9.49	9.92	-0.44	0.00255	AT1G23870	35.1829	21.7012	AT1G23870 |cytosol|trehalose biosynthetic process|cytoplasm|"transferase activity, transferring glycosyl groups"|trehalose-phosphatase activity|trehalose-phosphatase activity|trehalose biosynthetic process|cytoplasm
Chr1	8973975	8974771	797	8.96	8.78	9.13	-0.34	0.0342	AT1G25540	25.5447	23.694	AT1G25540 |protein binding|protein binding|protein binding|"positive regulation of transcription, DNA-templated"|protein binding|positive regulation of defense response|"red, far-red light phototransduction"|"positive regulation of transcription, DNA-templated"|trichome branching|positive regulation of transcription by RNA polymerase II|jasmonic acid mediated signaling pathway|defense response to…
Chr1	8976425	8980478	4054	11.29	11.01	11.53	-0.52	0.0031	AT1G25550	29.5298	26.9498	AT1G25550 |"regulation of transcription, DNA-templated"|nucleus|"regulation of transcription, DNA-templated"|DNA-binding transcription factor activity|nucleus|nucleus|DNA-binding transcription factor activity|mitochondrion|DNA binding|DNA binding|DNA binding|"regulation of transcription, DNA-templated"
Chr1	9096711	9096938	228	4.66	3.08	5.4	-2.32	0.0143	AT1G26300	26.7166	32.6827	AT1G26300 |biological_process|molecular_function|cellular_component
Chr1	9213957	9214954	998	9.42	9.21	9.6	-0.39	0.012	AT1G26660	24.4464	18.7208	AT1G26660 |cytoplasm|cytoplasm|protein folding|prefoldin complex
Chr1	9213957	9214954	998	9.42	9.21	9.6	-0.39	0.012	AT1G26665	107.243	44.8304	AT1G26665 |positive regulation of transcription by RNA polymerase II|nucleus|mediator complex|mediator complex|transcription coregulator activity|positive regulation of transcription by RNA polymerase II|nucleus|nucleus|positive regulation of transcription by RNA polymerase II
Chr1	9225000	9225732	733	8.88	8.68	9.06	-0.39	0.0432	AT1G26690	18.4577	19.1955	AT1G26690 |Golgi cisterna membrane|endoplasmic reticulum-Golgi intermediate compartment membrane|COPII-coated ER to Golgi transport vesicle|extracellular region|intracellular protein transport|endoplasmic reticulum|COPII-coated ER to Golgi transport vesicle|endoplasmic reticulum-Golgi intermediate compartment membrane|intracellular protein transport|endoplasmic reticulum membrane|Golgi cisterna m…
Chr1	9408913	9409289	377	6.42	5.76	6.87	-1.12	0.0194	AT1G27100	18.2152	20.588	AT1G27100 |vacuole|vacuole|biological_process|nucleus|molecular_function
Chr1	9415323	9415995	673	8.24	8.01	8.44	-0.44	0.0386	AT1G27110	2.40818	1.36518	AT1G27110 |cellular_component|biological_process
Chr1	9481568	9483000	1433	10.65	10.49	10.8	-0.31	0.0349	AT1G27290	21.584	25.7431	AT1G27290 |mitochondrion|integral component of membrane|biological_process|molecular_function|mitochondrion
Chr1	9553560	9554254	695	8.42	8.2	8.6	-0.4	0.0484	AT1G27500	10.4848	12.7122	AT1G27500 |nucleus|nucleus
Chr1	9746844	9749403	2560	10.78	10.64	10.92	-0.28	0.0397	AT1G27970	92.4462	135.116	AT1G27970 |plasma membrane|cytoplasm|nuclear envelope|nuclear envelope|plasma membrane|protein binding|Ran GTPase binding|intracellular|nuclear pore central transport channel|cytosol|nucleocytoplasmic transport|cytoplasm|nucleus|protein import into nucleus|protein transporter activity|protein import into nucleus|plasma membrane|cytosol|nuclear envelope|cytoplasm|Ran GTPase binding|plasma membrane…
Chr1	9746844	9749403	2560	10.78	10.64	10.92	-0.28	0.0397	AT1G27980	18.223	24.0557	AT1G27980 |chloroplast|sphingolipid catabolic process|endoplasmic reticulum membrane|cellular amino acid metabolic process|sphingolipid catabolic process|sphingolipid metabolic process|integral component of membrane|endoplasmic reticulum membrane|endoplasmic reticulum|sphingolipid catabolic process|membrane|endoplasmic reticulum|carboxy-lyase activity|sphinganine-1-phosphate aldolase activity|car…
Chr1	9943991	9944757	767	9.38	9.22	9.52	-0.3	0.046	AT1G28350	25.3778	21.3592	AT1G28350 |aminoacyl-tRNA ligase activity|ATP binding|ATP binding|tyrosine-tRNA ligase activity|cytoplasm|tRNA aminoacylation for protein translation|tRNA aminoacylation for protein translation|cytoplasm|tRNA aminoacylation for protein translation|cytoplasm
Chr1	10010544	10010695	152	3.87	-0.01	4.82	-4.83	0.0032	AT1G28470	2.65449	4.74256	AT1G28470 |nucleus|sequence-specific DNA binding|nucleus|nucleus|"positive regulation of transcription, DNA-templated"|"positive regulation of transcription, DNA-templated"|DNA-binding transcription factor activity|multicellular organism development|transcription regulatory region DNA binding|regulation of secondary cell wall biogenesis|"positive regulation of transcription, DNA-templated"|transc…
Chr1	10308563	10309378	816	8.1	7.85	8.31	-0.46	0.0321	AT1G29465	14.1764	14.9355	AT1G29465 |chloroplast|biological_process|molecular_function|integral component of membrane
Chr1	10376180	10376319	140	4.49	2.58	5.29	-2.71	0.00711	AT1G29670	11.1225	0.964048	AT1G29670 |chloroplast thylakoid|chloroplast thylakoid|carboxylic ester hydrolase activity|apoplast|extracellular region|chloroplast thylakoid|chloroplast|chloroplast thylakoid|cell wall|lipid catabolic process|"hydrolase activity, acting on ester bonds"
Chr1	10582116	10583007	892	9.1	8.9	9.28	-0.38	0.0246	AT1G30110	21.321	28.7361	AT1G30110 |nucleus|bis(5'-adenosyl)-pentaphosphatase activity|"guanosine-3',5'-bis(diphosphate) 3'-diphosphatase activity"|nucleus|metal ion binding|ribose phosphate metabolic process|"guanosine-3',5'-bis(diphosphate) 3'-diphosphatase activity"|nucleoside phosphate metabolic process|ribose phosphate metabolic process|diadenosine tetraphosphate catabolic process|diadenosine tetraphosphate cataboli…
Chr1	10940963	10941924	962	9.46	9.2	9.67	-0.47	0.00602	AT1G30810	3.9131	4.79459	AT1G30810 |histone methyltransferase complex|"photoperiodism, flowering"|nucleus|histone demethylase activity|sequence-specific DNA binding|chromatin remodeling|"regulation of transcription, DNA-templated"|nucleus|histone demethylase activity (H3-trimethyl-K4 specific)|"photoperiodism, flowering"|"regulation of transcription, DNA-templated"|"regulation of transcription, DNA-templated"|nucleus|his…
Chr1	11042987	11043732	746	8.92	8.74	9.07	-0.33	0.0499	AT1G30970	50.7588	39.1453	AT1G30970 |metal ion binding|nucleus|"regulation of transcription, DNA-templated"|protein heterodimerization activity|"regulation of transcription, DNA-templated"|"regulation of transcription, DNA-templated"|cytoplasm|histone H3-K4 methylation|protein binding|nucleus|negative regulation of flower development|DNA binding|"regulation of transcription, DNA-templated"|cell differentiation|DNA binding…
Chr1	11107113	11108076	964	9.65	9.47	9.82	-0.35	0.0161	AT1G31120	8.73252	8.74215	AT1G31120 |potassium ion transport|potassium ion transmembrane transporter activity|membrane|potassium ion transmembrane transport|potassium ion transmembrane transporter activity|potassium ion transport|cytoplasm|potassium ion transmembrane transporter activity|plasma membrane|integral component of membrane
Chr1	11119912	11120546	635	8.51	8.31	8.7	-0.39	0.0448	AT1G31150	11.4301	7.95066	AT1G31150 |nucleus|nucleus|nucleus|"regulation of transcription, DNA-templated"|"regulation of transcription, DNA-templated"|DNA-binding transcription factor activity|"regulation of transcription, DNA-templated"
Chr1	11411507	11412159	653	8.31	8.03	8.55	-0.51	0.0336	AT1G31812	316.143	417.621	AT1G31812 |phosphatidylcholine binding|response to freezing|fatty-acyl-CoA binding|response to cold|response to hypoxia|nucleus|plasma membrane|response to hypoxia|response to freezing|response to cold|lipid transport|cytosol|cytosol|fatty-acyl-CoA binding|fatty-acyl-CoA binding|cytosol|response to absence of light|fatty-acyl-CoA binding
Chr1	11419765	11421047	1283	9.69	9.54	9.82	-0.28	0.047	AT1G31830	19.3218	16.7252	AT1G31830 |polyamine transmembrane transporter activity|basic amino acid transmembrane transporter activity|integral component of membrane|polyamine transmembrane transporter activity|plasma membrane|plasma membrane|polyamine transport|plasma membrane|symporter activity
Chr1	11556667	11557821	1155	9.47	9.28	9.63	-0.35	0.0144	AT1G32120	4.52587	5.08593	AT1G32120 |molecular_function|membrane|biological_process|nucleus
Chr1	11606853	11607729	877	8.85	8.64	9.03	-0.39	0.0274	AT1G32210	99.9756	104.841	AT1G32210 |oligosaccharyltransferase complex|oligosaccharyltransferase complex|oligosaccharyltransferase complex|negative regulation of programmed cell death|oligosaccharyltransferase complex|protein N-linked glycosylation|endoplasmic reticulum|dolichyl-diphosphooligosaccharide-protein glycotransferase activity|integral component of membrane|oligosaccharyl transferase activity|membrane|endoplasmi…
Chr1	11659466	11660438	973	9.35	9.19	9.49	-0.3	0.045	AT1G32330	15.52	14.6211	AT1G32330 |sequence-specific DNA binding|DNA-binding transcription factor activity|DNA-binding transcription factor activity|nucleus|RNA polymerase II proximal promoter sequence-specific DNA binding|DNA-binding transcription factor activity|nucleus|"regulation of transcription, DNA-templated"|nucleus|"regulation of transcription, DNA-templated"|cellular response to heat|protein binding|cellular r…
Chr1	11668139	11668739	601	7.97	7.69	8.2	-0.5	0.0328	AT1G32350	4.74591	3.95126	AT1G32350 |mitochondrion|alternative respiration|respirasome|mitochondrion|oxidation-reduction process|integral component of membrane|alternative respiration|mitochondrial inner membrane|mitochondrial inner membrane|oxidation-reduction process|oxidation-reduction process|metal ion binding|mitochondrion|alternative oxidase activity|ubiquinol:oxygen oxidoreductase activity|alternative oxidase activ…
Chr1	11827476	11828753	1278	9.72	9.54	9.89	-0.35	0.0367	AT1G32700	19.4773	16.8893	AT1G32700 |nucleus
Chr1	11881472	11881958	487	8.44	8.23	8.62	-0.4	0.0448	AT1G32810
Chr1	11931248	11932366	1119	9.77	9.56	9.95	-0.39	0.01	AT1G32928	2.06198	1.65478	AT1G32928 |cellular_component|molecular_function|biological_process
Chr1	11931248	11932366	1119	9.77	9.56	9.95	-0.39	0.01	AT1G32930	10.6378	7.14581	AT1G32930 |protein glycosylation|protein glycosylation|endoplasmic reticulum|protein glycosylation|Golgi apparatus|protein glycosylation|"transferase activity, transferring hexosyl groups"|Golgi membrane|embryo development ending in seed dormancy|Golgi membrane|galactosyltransferase activity|Golgi membrane|protein binding|"transferase activity, transferring glycosyl groups"|protein glycosylation|…
Chr1	11970195	11971023	829	9.01	8.77	9.22	-0.44	0.0212	AT1G33050	26.0229	22.2715	AT1G33050 |chloroplast|chloroplast|mitochondrion|chloroplast|molecular_function|biological_process|chloroplast|mitochondrion
Chr1	12151803	12152394	592	8.82	8.64	8.98	-0.34	0.0485	AT1G33490	20.7131	22.5869	AT1G33490 |ligase activity|mitochondrion|biological_process|endoplasmic reticulum|integral component of membrane|mitochondrion
Chr1	12465363	12466009	647	8.96	8.73	9.16	-0.42	0.00892	AT1G34220	10.5242	11.242	AT1G34220 |nucleus|nucleus|molecular_function
Chr1	12485341	12486109	769	8.01	7.72	8.26	-0.54	0.0345	AT1G34260	2.54733	3.97053	AT1G34260 |1-phosphatidylinositol-3-phosphate 5-kinase activity|endosome membrane|phosphatidylinositol phosphorylation|endosome membrane|ATP binding|1-phosphatidylinositol-4-phosphate 5-kinase activity|nucleus|nucleus|ATP binding|nucleus|1-phosphatidylinositol-3-phosphate 5-kinase activity|endosome membrane|1-phosphatidylinositol-4-phosphate 5-kinase activity|phosphatidylinositol phosphorylation
Chr1	12896937	12897448	512	7.39	6.87	7.78	-0.91	0.00495	AT1G35210	2.53151	1.01856	AT1G35210 |mitochondrion|response to UV-B|molecular_function
Chr1	13453438	13454293	856	8.61	8.37	8.82	-0.45	0.0192	AT1G36050	36.0309	33.5709	AT1G36050 |endoplasmic reticulum|vacuolar membrane|vacuolar membrane|vacuolar membrane|Golgi apparatus|molecular_function|Golgi apparatus
Chr1	13450208	13453177	2970	10.98	10.79	11.16	-0.37	0.0185	AT1G36050	36.0309	33.5709	AT1G36050 |endoplasmic reticulum|vacuolar membrane|vacuolar membrane|vacuolar membrane|Golgi apparatus|molecular_function|Golgi apparatus
Chr1	14029819	14030467	649	8.57	8.37	8.75	-0.38	0.0468	AT1G36990	18.8333	15.3005	AT1G36990 |kinase activity|phosphorylation|nucleus|phosphorylation
Chr1	14176769	14178037	1269	9.39	9.19	9.58	-0.39	0.011	AT1G37150	6.4241	0.9872	AT1G37150 |cytoplasm|cellular protein modification process|cytoplasm|catalytic activity|cellular protein modification process|cytoplasm|cytoplasm|cytoplasm|cytoplasm|chloroplast|cellular protein modification process
Chr1	16478211	16479008	798	9.44	9.26	9.59	-0.33	0.0356	AT1G43690	40.4601	33.2375	AT1G43690 |Lys48-specific deubiquitinase activity|biological_process|cytosol|Lys48-specific deubiquitinase activity|cysteine-type carboxypeptidase activity|cysteine-type carboxypeptidase activity|nucleus
Chr1	16766067	16767631	1565	9.65	9.45	9.83	-0.38	0.0163	AT1G44100	15.6964	22.5231	AT1G44100 |integral component of membrane|amino acid transmembrane transporter activity|amino acid transmembrane transporter activity|symporter activity|plasma membrane|plasma membrane|amino acid transmembrane transport|arginine transport|basic amino acid transmembrane transporter activity|amino acid transmembrane transport|basic amino acid transport|amino acid transmembrane transporter activity|…
Chr1	16893697	16894273	577	7.8	7.48	8.05	-0.57	0.037	AT1G44750	20.9827	30.204	AT1G44750 |purine nucleobase transmembrane transporter activity|chloroplast|chloroplast|integral component of membrane|chloroplast|purine nucleobase transport|membrane|chloroplast|purine nucleobase transmembrane transporter activity|chloroplast
Chr1	16912998	16913615	618	8.6	8.36	8.81	-0.44	0.028	AT1G44790	14.7753	16.8274	AT1G44790 |glutathione catabolic process|cytosol|gamma-glutamylcyclotransferase activity|glutathione catabolic process|cytoplasm|glutathione catabolic process|glutathione catabolic process|cytoplasm|gamma-glutamylcyclotransferase activity
Chr1	17130991	17131126	136	4.18	-0.01	5.14	-5.15	0.000588	AT1G45207
Chr1	17466530	17467312	783	8.49	8.25	8.7	-0.45	0.016	AT1G47560	7.02025	7.24665	AT1G47560 |exocytosis|acceptance of pollen|plasma membrane|exocyst localization|GTP-Rho binding|exocyst|"phosphatidylinositol-4,5-bisphosphate binding"|Golgi to plasma membrane transport|acceptance of pollen|exocytosis|exocyst
Chr1	17704623	17706484	1862	9.91	9.72	10.07	-0.35	0.0178	AT1G48000	62.5929	56.5614	AT1G48000 |"regulation of transcription, DNA-templated"|response to salt stress|response to cadmium ion|DNA-binding transcription factor activity|"regulation of transcription, DNA-templated"|DNA-binding transcription factor activity|DNA binding|sequence-specific DNA binding|nucleus|sequence-specific DNA binding|response to salicylic acid|nucleus|"regulation of transcription, DNA-templated"|respon…
Chr1	17721056	17721858	803	9.19	9	9.36	-0.36	0.022	AT1G48040	6.51057	5.29188	AT1G48040 |magnesium-dependent protein serine/threonine phosphatase activity|protein serine/threonine phosphatase activity|protein serine/threonine phosphatase activity|protein dephosphorylation|magnesium-dependent protein serine/threonine phosphatase activity|metal ion binding|protein serine/threonine phosphatase activity|protein dephosphorylation|protein serine/threonine phosphatase activity|pr…
Chr1	17768063	17768224	162	3.84	-0.01	4.79	-4.8	0.00436	AT1G48100	0.107373	0.12101	AT1G48100 |carbohydrate metabolic process|polygalacturonase activity|plant-type cell wall modification involved in multidimensional cell growth|carbohydrate metabolic process|extracellular region|polygalacturonase activity|polygalacturonase activity|plant-type cell wall modification involved in multidimensional cell growth|extracellular region|cell wall
Chr1	18046882	18047597	716	9.14	8.92	9.34	-0.41	0.00761	AT1G48790	22.5996	22.2239	AT1G48790 |thiol-dependent ubiquitin-specific protease activity|membrane|ubiquitin-dependent protein catabolic process|thiol-dependent ubiquitin-specific protease activity|protein K63-linked deubiquitination|metallopeptidase activity|ubiquitin-dependent protein catabolic process|protein deubiquitination|ubiquitin-dependent protein catabolic process|protein deubiquitination|nucleus|protein K63-lin…
Chr1	18138214	18138798	585	8.9	8.67	9.1	-0.43	0.00944	AT1G49032	4.01452	5.50755	AT1G49032 |mitochondrion|biological_process|molecular_function|mitochondrion
Chr1	18237834	18238379	546	7.38	7.02	7.67	-0.65	0.0334	AT1G49310	13.3311	41.7685	AT1G49310 |integral component of membrane|biological_process|molecular_function
Chr1	18286371	18286950	580	8.38	8.16	8.57	-0.41	0.0468	AT1G49410	233.472	219.522	AT1G49410 |integral component of membrane|mitochondrial outer membrane translocase complex|molecular_function|mitochondrial outer membrane translocase complex|mitochondrial outer membrane translocase complex|mitochondrion|mitochondrion|mitochondrial outer membrane translocase complex|protein transport
Chr1	18321812	18322197	386	6.61	6.02	7.02	-1	0.0197	AT1G49500	2.09938	4.68733	AT1G49500 |translational initiation|translation initiation factor activity|translational initiation|translational initiation|translation initiation factor activity
Chr1	18578469	18579133	665	8.79	8.58	8.97	-0.39	0.0393	AT1G50140	17.7163	16.2322	AT1G50140 |ATPase activity
Chr1	18667521	18667744	224	5.27	4.2	5.88	-1.68	0.0204	AT1G50390	0.994336	0.440824	AT1G50390 |cytosol|starch biosynthetic process|ATP binding|ATP binding|carbohydrate kinase activity|fructokinase activity|cytoplasm|fructokinase activity|fructose metabolic process|starch biosynthetic process
Chr1	18716145	18716847	703	9.34	9.14	9.51	-0.37	0.0113	AT1G50510	25.375	23.547	AT1G50510 |chloroplast|"hydrolase activity, acting on glycosyl bonds"|plasma membrane|peroxisome|peroxisome
Chr1	18725404	18728235	2832	10.7	10.54	10.84	-0.3	0.0324	AT1G50560	3.47836	4.45221	AT1G50560 |oxygen binding|oxidation-reduction process|"oxidoreductase activity, acting on paired donors, with incorporation or reduction of molecular oxygen, NAD(P)H as one donor, and incorporation of one atom of oxygen"|membrane|integral component of membrane|chloroplast|heme binding|iron ion binding
Chr1	18725404	18728235	2832	10.7	10.54	10.84	-0.3	0.0324	AT1G50570	412.67	378.488	AT1G50570 |nucleus|biological_process|nucleus|molecular_function
Chr1	18733635	18734129	495	6.87	6.44	7.2	-0.76	0.0367	AT1G50590	1.8472	0.862915	AT1G50590 |biological_process|nucleus|nucleus|calmodulin binding|nucleus|nucleus
Chr1	18795216	18795893	678	9.21	9.02	9.37	-0.35	0.0271	AT1G50730	10.3358	9.73472
Chr1	19152615	19153439	825	9.31	9.14	9.46	-0.33	0.0415	AT1G51650	609.073	642.299	AT1G51650 |"mitochondrial proton-transporting ATP synthase complex, catalytic core F(1)"|mitochondrion|mitochondrion|mitochondrial proton-transporting ATP synthase complex|mitochondrial proton-transporting ATP synthase complex|mitochondrial inner membrane|"proton-transporting ATP synthase activity, rotational mechanism"|"proton-transporting ATP synthase activity, rotational mechanism"|ATP synthes…
Chr1	19491800	19493582	1783	9.33	9.1	9.53	-0.43	0.0129	AT1G52342	20.868	42.4754	AT1G52342 |nucleus|molecular_function|biological_process
Chr1	19493946	19495794	1849	9.54	9.3	9.75	-0.45	0.014	AT1G52343	2.12081	3.96824	AT1G52343 |mitochondrion
Chr1	19670139	19671025	887	9.28	9.09	9.45	-0.35	0.0179	AT1G52820	1.78877	1.33758	AT1G52820 |cytoplasm|dioxygenase activity|oxidation-reduction process|metal ion binding|cytoplasm|oxidoreductase activity|oxidation-reduction process
Chr1	19670139	19671025	887	9.28	9.09	9.45	-0.35	0.0179	AT1G52825	7.95694	8.51665	AT1G52825 |integral component of membrane|chloroplast|chloroplast|molecular_function|mitochondrion|mitochondrial respiratory chain complex IV assembly
Chr1	19682690	19683536	847	7.95	7.69	8.17	-0.49	0.0344	AT1G52855	9.54763	3.49478	AT1G52855 |extracellular region|molecular_function|biological_process|molecular_function
Chr1	19996284	19997241	958	9.39	9.23	9.53	-0.3	0.0492	AT1G53590	15.8809	14.8065	AT1G53590 |lipid transport|lipid binding|chloroplast|vacuole|plasma membrane|integral component of membrane|vacuole
Chr1	20150933	20151519	587	7.71	7.24	8.05	-0.81	0.00205	AT1G53990	0.563645	0.580463	AT1G53990 |lipase activity|extracellular region|extracellular region|lipase activity|carboxylic ester hydrolase activity|lipid catabolic process
Chr1	20152222	20152736	515	6.47	5.48	7.05	-1.57	0.00166	AT1G53990	0.563645	0.580463	AT1G53990 |lipase activity|extracellular region|extracellular region|lipase activity|carboxylic ester hydrolase activity|lipid catabolic process
Chr1	20350129	20350786	658	8.8	8.57	8.99	-0.42	0.0138	AT1G54490	40.4463	39.5361	AT1G54490 |P-body|cellular heat acclimation|cellular heat acclimation|cytosol|gravitropism|heat acclimation|mRNA processing|cellular heat acclimation|ethylene-activated signaling pathway|nucleic acid binding|deadenylation-independent decapping of nuclear-transcribed mRNA|ethylene-activated signaling pathway|5'-3' exoribonuclease activity|P-body|vasculature development|cellular heat acclimation|he…
Chr1	20426094	20426280	187	4.07	2.31	4.84	-2.53	0.0411	AT1G54730	3.65467	4.82956	AT1G54730 |plasma membrane|plasma membrane|transmembrane transport|carbohydrate transmembrane transporter activity|transmembrane transporter activity|membrane|plasma membrane|carbohydrate:proton symporter activity|carbohydrate:proton symporter activity|integral component of plasma membrane|integral component of membrane|mitochondrion|integral component of plasma membrane|carbohydrate transmembran…
Chr1	20430858	20431298	441	5.13	3.69	5.84	-2.15	0.00881	AT1G54740	2.52412	3.80664	AT1G54740 |biological_process|molecular_function|nucleus
Chr1	20711555	20712379	825	8.52	8.3	8.72	-0.42	0.0233	AT1G55475	3.02681	3.0549	AT1G55475 |molecular_function|response to light intensity|nucleus|nucleus|molecular_function
Chr1	20730083	20731127	1045	9.1	8.87	9.29	-0.42	0.0108	AT1G55530	23.7592	20.0263	AT1G55530 |zinc ion binding|protein ubiquitination|ubiquitin protein ligase activity|protein ubiquitination|cytoplasm|ubiquitin protein ligase activity|protein ubiquitination|ubiquitin protein ligase activity|ubiquitin protein ligase activity|cytoplasm|nucleus|cytoplasm
Chr1	21093343	21093496	154	3.25	-0.01	4.18	-4.18	0.0417	AT1G56345	7.00445	5.7858	AT1G56345 |chloroplast|pseudouridine synthesis|pseudouridine synthase activity|chloroplast|RNA binding|pseudouridine synthase activity|pseudouridine synthesis
Chr1	21093667	21094426	760	8.78	8.59	8.95	-0.36	0.0485	AT1G56345	7.00445	5.7858	AT1G56345 |chloroplast|pseudouridine synthesis|pseudouridine synthase activity|chloroplast|RNA binding|pseudouridine synthase activity|pseudouridine synthesis
Chr1	21097394	21097958	565	6.5	5.56	7.06	-1.5	0.0053	AT1G56350	8.81077	7.01627	AT1G56350 |translation release factor activity|translational termination|translational termination|translation release factor activity|chloroplast|translational termination|translational termination
Chr1	21123746	21124439	694	9.43	9.27	9.57	-0.3	0.0412	AT1G56420	8.70285	8.05635	AT1G56420 |nucleus|molecular_function|biological_process
Chr1	21265553	21265738	186	4.74	3.31	5.44	-2.13	0.0445	AT1G56720	3.01761	2.00869	AT1G56720 |protein serine/threonine kinase activity|ATP binding|ATP binding|protein autophosphorylation|integral component of membrane|protein phosphorylation|protein serine/threonine kinase activity|plasma membrane|kinase activity|transmembrane receptor protein serine/threonine kinase activity|protein autophosphorylation|protein serine/threonine kinase activity|transmembrane receptor protein ser…
Chr1	21424997	21425527	531	9.08	8.89	9.25	-0.36	0.0436	AT1G57850	0	0	AT1G57850 |cytoplasm|defense response|cytoplasm|cytoplasm
Chr1	21625268	21626259	992	9.44	9.26	9.6	-0.34	0.0257	AT1G58290	12.5864	19.0802	AT1G58290 |protein binding|response to light stimulus|chloroplast membrane|chlorophyll biosynthetic process|chlorophyll biosynthetic process|chloroplast membrane|protoporphyrinogen IX biosynthetic process|glutamyl-tRNA reductase activity|chloroplast membrane|chlorophyll biosynthetic process|porphyrin-containing compound biosynthetic process|chloroplast|chloroplast|NADP binding|heme biosynthetic p…
Chr1	21703711	21704904	1194	9.31	9.09	9.5	-0.4	0.0175	AT1G58410	14.2056	8.08841	AT1G58410 |ATP binding|ADP binding|nucleus|ADP binding|nucleus|defense response|ATP binding|nucleus|defense response|nucleus
Chr1	21762121	21763756	1636	9.94	9.77	10.08	-0.31	0.0397	AT1G58602	0.478305	0.0932069	AT1G58602 |ADP binding|ATP binding|ADP binding|defense response|ATP binding|defense response
Chr1	22011362	22012163	802	9.25	9.03	9.43	-0.41	0.0358	AT1G59820	10.9842	9.2789	AT1G59820 |phospholipid translocation|endoplasmic reticulum membrane|phospholipid translocation|shoot system development|Golgi vesicle budding|Golgi membrane|trans-Golgi network|trans-Golgi network|Golgi vesicle budding|trans-Golgi network|endosome|Golgi membrane|Golgi apparatus|endosome|phospholipid-translocating ATPase activity|ATP binding|plasma membrane|trans-Golgi network|phospholipid-transl…
Chr1	22034522	22035823	1302	9.73	9.55	9.89	-0.34	0.0263	AT1G59870	58.9195	58.7808	AT1G59870 |chloroplast envelope|systemic acquired resistance|mitochondrion|plasma membrane|defense response to bacterium|"ATPase activity, coupled to transmembrane movement of substances"|cadmium ion transmembrane transporter activity|chloroplast|mitochondrion|defense response to bacterium|"ATPase activity, coupled to transmembrane movement of substances"|transmembrane transport|vacuolar membrane…
Chr1	22449158	22449449	292	5.53	4.69	6.06	-1.36	0.0317	AT1G60970	0.0894816	0.275668	AT1G60970 |COPI vesicle coat|clathrin vesicle coat|COPI vesicle coat|Golgi membrane|clathrin vesicle coat|clathrin vesicle coat|Golgi membrane|COPI vesicle coat|intra-Golgi vesicle-mediated transport|intracellular protein transport|"retrograde vesicle-mediated transport, Golgi to endoplasmic reticulum"|Golgi membrane|Golgi membrane|COPI vesicle coat|intracellular protein transport
Chr1	22628281	22629780	1500	9.61	9.37	9.82	-0.44	0.00813	AT1G61340	9.33676	11.8665	AT1G61340 |mitochondrion|response to salicylic acid|response to osmotic stress|molecular_function|response to jasmonic acid|response to salt stress|response to bacterium|mitochondrion|response to osmotic stress|response to abscisic acid|response to 1-aminocyclopropane-1-carboxylic acid|response to salt stress|response to wounding
Chr1	22676470	22677701	1232	9.42	9.25	9.58	-0.33	0.0476	AT1G61460	3.8111	2.1953	AT1G61460 |protein phosphorylation|protein serine/threonine kinase activity|carbohydrate binding|protein serine/threonine kinase activity|kinase activity|protein serine/threonine kinase activity|protein phosphorylation|plasma membrane|chloroplast|protein phosphorylation|innate immune response|innate immune response
Chr1	22711820	22712224	405	6.8	6.34	7.15	-0.82	0.0462	AT1G61560	2.41758	3.35519	AT1G61560 |integral component of membrane|defense response|calmodulin binding|"defense response to fungus, incompatible interaction"|calmodulin binding|plasma membrane|mitochondrion|mitochondrion|"defense response to fungus, incompatible interaction"|defense response|mitochondrion|calmodulin binding|response to biotic stimulus|mitochondrion|plasma membrane
Chr1	22729773	22730176	404	6.92	6.41	7.29	-0.89	0.0326	AT1G61600	2.98974	1.26425	AT1G61600 |molecular_function|mitochondrion|biological_process|membrane
Chr1	22737553	22738328	776	9.77	9.61	9.91	-0.3	0.0288	AT1G61620	48.7614	30.1651	AT1G61620 |protein ubiquitination|ubiquitin protein ligase activity|nuclear speck|metal ion binding|protein ubiquitination|nuclear speck|protein ubiquitination|photomorphogenesis|phosphatidylinositol binding|ubiquitin protein ligase activity|signal transduction|protein ubiquitination|nucleus|protein ubiquitination|protein ubiquitination|protein destabilization|photomorphogenesis|nucleus
Chr1	22767616	22768435	820	9.2	9	9.38	-0.38	0.0443	AT1G61667	8.59736	19.106	AT1G61667 |chloroplast|molecular_function|chloroplast|biological_process
Chr1	22806017	22806325	309	5.51	4.08	6.21	-2.13	0.00164	AT1G61750	0.372095	0.0320152	AT1G61750 |biological_process|molecular_function|extracellular region|extracellular region
Chr1	22813497	22814147	651	8.99	8.72	9.21	-0.49	0.00649	AT1G61780	67.4006	59.9221	AT1G61780 |biological_process|cytoplasm|molecular_function
Chr1	22829923	22830557	635	7.34	6.92	7.67	-0.75	0.0426	AT1G61810	0.15728	0.399076	AT1G61810 |"hydrolase activity, hydrolyzing O-glycosyl compounds"|scopolin beta-glucosidase activity|extracellular region|lignin biosynthetic process|extracellular region|carbohydrate metabolic process|beta-glucosidase activity|"hydrolase activity, hydrolyzing O-glycosyl compounds"|beta-glucosidase activity|plasma membrane|lignin biosynthetic process|coniferin beta-glucosidase activity
Chr1	22832151	22832953	803	6.61	5.91	7.09	-1.18	0.0233	AT1G61810	0.15728	0.399076	AT1G61810 |"hydrolase activity, hydrolyzing O-glycosyl compounds"|scopolin beta-glucosidase activity|extracellular region|lignin biosynthetic process|extracellular region|carbohydrate metabolic process|beta-glucosidase activity|"hydrolase activity, hydrolyzing O-glycosyl compounds"|beta-glucosidase activity|plasma membrane|lignin biosynthetic process|coniferin beta-glucosidase activity
Chr1	22833757	22834653	897	8.18	7.72	8.53	-0.81	0.00502	AT1G61810	0.15728	0.399076	AT1G61810 |"hydrolase activity, hydrolyzing O-glycosyl compounds"|scopolin beta-glucosidase activity|extracellular region|lignin biosynthetic process|extracellular region|carbohydrate metabolic process|beta-glucosidase activity|"hydrolase activity, hydrolyzing O-glycosyl compounds"|beta-glucosidase activity|plasma membrane|lignin biosynthetic process|coniferin beta-glucosidase activity
Chr1	22834982	22835245	264	5.55	4.69	6.09	-1.4	0.0255	AT1G61820	2.78098	2.85866	AT1G61820 |beta-glucosidase activity|beta-glucosidase activity|lignin biosynthetic process|coniferin beta-glucosidase activity|"hydrolase activity, hydrolyzing O-glycosyl compounds"|"hydrolase activity, hydrolyzing O-glycosyl compounds"|extracellular region|lignin biosynthetic process|carbohydrate metabolic process|scopolin beta-glucosidase activity
Chr1	22835452	22836035	584	7.22	6.76	7.57	-0.81	0.00952	AT1G61820	2.78098	2.85866	AT1G61820 |beta-glucosidase activity|beta-glucosidase activity|lignin biosynthetic process|coniferin beta-glucosidase activity|"hydrolase activity, hydrolyzing O-glycosyl compounds"|"hydrolase activity, hydrolyzing O-glycosyl compounds"|extracellular region|lignin biosynthetic process|carbohydrate metabolic process|scopolin beta-glucosidase activity
Chr1	23111725	23112416	692	8.3	8.03	8.52	-0.49	0.0412	AT1G62440	3.02978	0.269214	AT1G62440 |extracellular region|plant-type cell wall|cell wall organization|cell morphogenesis involved in differentiation|plasma membrane|cell morphogenesis involved in differentiation|structural constituent of cell wall|cell wall organization|cell wall|multicellular organism development
Chr1	23170154	23172120	1967	9.71	9.52	9.88	-0.37	0.0101	AT1G62570	64.045	93.9546	AT1G62570 |oxidation-reduction process|flavin adenine dinucleotide binding|8-methylthiopropyl glucosinolate S-oxygenase activity|nucleus|glucosinolate biosynthetic process|"N,N-dimethylaniline monooxygenase activity"|oxidation-reduction process|NADP binding|glucosinolate biosynthetic process|monooxygenase activity|NADP binding|flavin adenine dinucleotide binding|4-methylthiopropyl glucosinolate S…
Chr1	23609720	23610774	1055	9.57	9.41	9.72	-0.3	0.0372	AT1G63670	10.7635	12.545	AT1G63670 |nucleus|nucleus|biological_process|molecular_function|nucleus|nucleus|nucleus
Chr1	23635958	23637550	1593	10.09	9.87	10.29	-0.42	0.00195	AT1G63720	6.75923	6.26882	AT1G63720 |nucleus
Chr1	23668234	23669023	790	8.65	8.45	8.82	-0.38	0.0433	AT1G63800	23.1575	16.5129	AT1G63800 |ubiquitin conjugating enzyme activity|ubiquitin-dependent protein catabolic process|cytoplasm|ubiquitin-dependent protein catabolic process|ubiquitin-protein transferase activity|ubiquitin-protein transferase activity|transferase activity|ubiquitin conjugating enzyme activity|ATP binding|ubiquitin-dependent protein catabolic process|protein ubiquitination|protein ubiquitination|nucleus…
Chr1	23918053	23918242	190	3.73	-0.01	4.68	-4.69	0.00877	AT1G64400	0.881563	7.71465	AT1G64400 |decanoate-CoA ligase activity|fatty acid biosynthetic process|fatty acid metabolic process|long-chain fatty acid-CoA ligase activity|fatty acid metabolic process|ATP binding|ATP binding|fatty acid biosynthetic process|mitochondrion|endoplasmic reticulum
Chr1	24086581	24087374	794	8.99	8.78	9.18	-0.4	0.0181	AT1G64810	9.04435	5.76915	AT1G64810 |Group II intron splicing|chloroplast organization|chloroplast organization|RNA binding|chloroplast|Group II intron splicing|Group II intron splicing|photosynthesis|chloroplast|RNA binding|regulation of gene expression|zinc ion binding|Group II intron splicing|photosynthesis|integral component of membrane
Chr1	24145387	24146185	799	9.06	8.88	9.22	-0.34	0.0321	AT1G64990	21.248	22.9699	AT1G64990 |endoplasmic reticulum membrane|Golgi membrane|endoplasmic reticulum membrane|vegetative to reproductive phase transition of meristem|GTP binding|plasma membrane|abscisic acid binding|protein binding|endoplasmic reticulum membrane|intracellular membrane-bounded organelle|integral component of membrane|post-embryonic development|GTPase binding|Golgi membrane|GTP binding|abscisic acid bin…
Chr1	24147023	24147858	836	9.28	9.09	9.44	-0.35	0.0304	AT1G65000	11.0226	7.12953	AT1G65000 |nucleus|molecular_function|biological_process
Chr1	24226106	24226721	616	8.83	8.64	9	-0.37	0.0289	AT1G65220	118.529	89.8032	AT1G65220 |regulation of translational initiation|cytoplasm|regulation of translational initiation|translation initiation factor activity|regulation of translational initiation|translation initiation factor activity
Chr1	24393739	24394133	395	5.86	4.87	6.45	-1.57	0.00609	AT1G65610	1.27366	9.52966	AT1G65610 |cellulose catabolic process|cellulase activity|cellulose catabolic process|nucleus|cell wall organization|cell wall organization|integral component of membrane|"hydrolase activity, hydrolyzing O-glycosyl compounds"
Chr1	24398045	24398216	172	4.63	2.9	5.39	-2.49	0.0092	AT1G65620	0.675788	0.890402	AT1G65620 |nucleus|nucleus|nucleus|nucleoplasm|specification of symmetry|nucleus|adaxial/abaxial axis specification|nucleus|nucleoplasm|protein binding|petal development|polarity specification of adaxial/abaxial axis|polarity specification of adaxial/abaxial axis|proximal/distal pattern formation|protein binding|leaf vascular tissue pattern formation|nucleus
Chr1	24597714	24598492	779	8.6	8.39	8.78	-0.39	0.0371	AT1G66070	36.0058	38.4734	AT1G66070 |nucleus|membrane|eukaryotic translation initiation factor 3 complex|nucleus|eukaryotic translation initiation factor 3 complex
Chr1	24637178	24637810	633	7.93	7.6	8.2	-0.61	0.034	AT1G66160	3.26697	6.18943	AT1G66160 |protein ubiquitination|ubiquitin-protein transferase activity|protein ubiquitination|ubiquitin-protein transferase activity|protein ubiquitination|response to chitin
Chr1	24701725	24702494	770	6.22	5.4	6.74	-1.34	0.0163	AT1G66270	82.1095	47.8054	AT1G66270 |endoplasmic reticulum lumen|coumarin metabolic process|cellular response to cold|membrane|vacuole|cellular response to phosphate starvation|vacuole|glucosinolate catabolic process|cellular response to phosphate starvation|membrane|response to cytokinin|cellular response to salt stress|cellular response to salt stress|plasmodesma|vacuole|response to osmotic stress|response to salt stres…
Chr1	24707310	24708954	1645	8.96	8.74	9.16	-0.42	0.0219	AT1G66280	278.462	310.838	AT1G66280 |response to salt stress|beta-glucosidase activity|response to salt stress|cellular response to salt stress|"hydrolase activity, hydrolyzing O-glycosyl compounds"|cellular response to salt stress|endoplasmic reticulum lumen|chloroplast|membrane|endoplasmic reticulum lumen|cellular response to cold|glucosinolate catabolic process|cellular response to cold|response to salt stress|plasmode…
Chr1	24709029	24709847	819	8.72	8.42	8.96	-0.53	0.00214	AT1G66280	278.462	310.838	AT1G66280 |response to salt stress|beta-glucosidase activity|response to salt stress|cellular response to salt stress|"hydrolase activity, hydrolyzing O-glycosyl compounds"|cellular response to salt stress|endoplasmic reticulum lumen|chloroplast|membrane|endoplasmic reticulum lumen|cellular response to cold|glucosinolate catabolic process|cellular response to cold|response to salt stress|plasmode…
Chr1	24731846	24732477	632	8.53	8.32	8.72	-0.4	0.0489	AT1G66330	20.263	18.7652	AT1G66330 |cellular response to oxidative stress|chloroplast|vegetative to reproductive phase transition of meristem|chloroplast|chloroplast|cellular response to oxidative stress|chloroplast|leaf senescence|cellular response to oxidative stress|cellular response to oxidative stress|leaf senescence|reactive oxygen species metabolic process|reactive oxygen species metabolic process
Chr1	24805935	24807415	1481	10.71	10.52	10.89	-0.37	0.00928	AT1G66480	49.1265	69.8331	AT1G66480 |plasma membrane|plasma membrane|molecular_function
Chr1	24864787	24865681	895	9.2	8.98	9.39	-0.41	0.00943	AT1G66670	36.0126	37.02	AT1G66670 |protein quality control for misfolded or incompletely synthesized proteins|chloroplastic endopeptidase Clp complex|chloroplast envelope|plastid stroma|chloroplast stroma|plastid stroma|chloroplast stroma|ATPase binding|chloroplast stroma|chloroplast envelope|chloroplast stroma|protein quality control for misfolded or incompletely synthesized proteins|ATP-dependent peptidase activity|ch…
Chr1	24902118	24904322	2205	10.46	10.3	10.6	-0.3	0.0491	AT1G66760	4.75705	2.12491	AT1G66760 |drug transmembrane transporter activity|drug transmembrane transport|drug transmembrane transport|transporter activity|response to wounding|integral component of membrane|integral component of membrane|antiporter activity|membrane|drug transmembrane transporter activity|antiporter activity
Chr1	25036542	25037543	1002	9.91	9.73	10.06	-0.33	0.0219	AT1G67060	20.6322	21.7174	AT1G67060 |integral component of membrane|molecular_function|biological_process|plasma membrane
Chr1	25120548	25121850	1303	8.5	8.24	8.73	-0.49	0.0117	AT1G67148	42.6315	16.6746
Chr1	25124738	25125302	565	7.77	7.38	8.07	-0.69	0.0138	AT1G67160	1.18894	0.635728	AT1G67160 |ubiquitin-dependent protein catabolic process|ubiquitin-dependent protein catabolic process|cellular_component|brassinosteroid mediated signaling pathway|brassinosteroid mediated signaling pathway|molecular_function|ubiquitin-dependent protein catabolic process|positive regulation of brassinosteroid mediated signaling pathway|positive regulation of brassinosteroid mediated signaling pa…
Chr1	25422639	25423764	1126	9.12	8.94	9.28	-0.34	0.0324	AT1G67800	14.1398	16.5857	AT1G67800 |metal ion binding|positive regulation of abscisic acid-activated signaling pathway|extracellular region|abscisic acid-activated signaling pathway|N-terminal protein myristoylation|plasma membrane|nucleus|protein binding|nucleus|N-terminal protein myristoylation|extracellular region|abscisic acid-activated signaling pathway|N-terminal protein myristoylation|positive regulation of abscis…
Chr1	25540999	25541710	712	9.27	9.1	9.43	-0.32	0.0342	AT1G68140	59.0156	52.7878	AT1G68140 |mitochondrion|mitochondrion|biological_process|mitochondrion|mitochondrion|molecular_function
Chr1	25661732	25662222	491	7.13	6.71	7.45	-0.74	0.0408	AT1G68450	9.8544	19.1444	AT1G68450 |chloroplast|nucleus|molecular_function|nucleus
Chr1	25757557	25758153	597	7.31	6.86	7.64	-0.78	0.0114	AT1G68585	1.26078	0.671467	AT1G68585 |molecular_function|cellular_component|biological_process
Chr1	25757557	25758153	597	7.31	6.86	7.64	-0.78	0.0114	AT1G68590	1.36032	2.62556	AT1G68590 |chloroplast|chloroplast stroma|translation|plastid translation|chloroplast stroma|translation|chloroplast|chloroplast|chloroplast stroma|structural constituent of ribosome|thylakoid|plastid translation|chloroplast thylakoid membrane|plastid translation|chloroplast|plastid|plastid translation|chloroplast thylakoid membrane|ribosome|structural constituent of ribosome|chloroplast thylakoi…
Chr1	25782112	25783873	1762	10.35	10.13	10.54	-0.41	0.00706	AT1G68670	22.1645	8.40296	AT1G68670 |"regulation of transcription, DNA-templated"|response to abscisic acid|DNA-binding transcription factor activity|protein binding|DNA binding|DNA-binding transcription factor activity|"regulation of transcription, DNA-templated"|"regulation of transcription, DNA-templated"|phosphate ion homeostasis|nucleus|DNA binding
Chr1	25881626	25882118	493	6.42	5.84	6.83	-0.99	0.0221	AT1G68840	61.0309	35.6575	AT1G68840 |nucleus|"negative regulation of transcription, DNA-templated"|nucleus|"negative regulation of transcription, DNA-templated"|DNA binding|nucleus|"negative regulation of transcription, DNA-templated"|protein binding|ethylene-activated signaling pathway|DNA-binding transcription factor activity|sequence-specific DNA binding|ethylene-activated signaling pathway|DNA-binding transcription fa…
Chr1	25941781	25942369	589	8.26	8.03	8.46	-0.44	0.0313	AT1G69010	21.0102	17.9891	AT1G69010 |DNA binding|DNA-binding transcription factor activity|"regulation of transcription, DNA-templated"|protein dimerization activity|"regulation of transcription, DNA-templated"|DNA-binding transcription factor activity|nucleus|nucleus|"regulation of transcription, DNA-templated"|protein binding|DNA-binding transcription factor activity|protein binding|sequence-specific DNA binding|"transc…
Chr1	25964379	25965152	774	9.18	8.98	9.36	-0.38	0.0137	AT1G69060	11.2753	9.45849	AT1G69060 |nucleus|vacuolar membrane|vacuolar membrane|vacuolar membrane|biological_process
Chr1	25995126	25995332	207	3.79	-0.01	4.73	-4.74	0.00682	AT1G69150	0.229266	0.067514	AT1G69150 |nucleus
Chr1	26065756	26066516	761	8.75	8.52	8.95	-0.43	0.0232	AT1G69340	25.5557	18.8299	AT1G69340 |molecular_function|biological_process|cytoplasm|cytoplasm
Chr1	26097713	26098499	787	8.56	8.3	8.77	-0.48	0.0296	AT1G69430	1.99716	1.26141	AT1G69430 |biological_process|integral component of membrane|molecular_function
Chr1	26131396	26132140	745	7.01	6.59	7.34	-0.76	0.0269	AT1G69526	39.4798	8.29451	AT1G69526 |methyltransferase activity|mitochondrion|methylation|mitochondrion
Chr1	26194642	26195679	1038	9.22	9.04	9.38	-0.34	0.0414	AT1G69640	26.4032	18.8602	AT1G69640 |iron ion binding|endoplasmic reticulum membrane|endoplasmic reticulum membrane|sphingoid biosynthetic process|sphingosine hydroxylase activity|oxidation-reduction process|photomorphogenesis|endoplasmic reticulum membrane|endoplasmic reticulum|catalytic activity|integral component of membrane|endoplasmic reticulum membrane|sphingosine hydroxylase activity|Golgi apparatus|sphingoid biosy…
Chr1	26248937	26249705	769	7.42	6.89	7.81	-0.91	0.00173	AT1G69770	45.1689	64.3772	AT1G69770 |chromatin silencing|DNA (cytosine-5-)-methyltransferase activity|nucleus|histone H3-K9 methylation|DNA methylation|DNA binding|chromatin silencing|DNA methylation on cytosine within a CNG sequence|histone H3-K9 methylation|DNA (cytosine-5-)-methyltransferase activity|DNA methylation|DNA methylation on cytosine within a CG sequence|DNA methylation|DNA methylation on cytosine within a CG…
Chr1	26323936	26324587	652	9.1	8.91	9.27	-0.35	0.0427	AT1G69890	16.5225	6.59991	AT1G69890 |molecular_function|biological_process|nucleus
Chr1	26464518	26464703	186	4.08	1.8	4.93	-3.13	0.018	AT1G70270	0.361169	0.0922038	AT1G70270 |biological_process|cellular_component
Chr1	26473060	26474739	1680	9.84	9.68	9.99	-0.31	0.0265	AT1G70290	51.5389	33.7429	AT1G70290 |catalytic activity|trehalose biosynthetic process|trehalose-phosphatase activity|chloroplast|"transferase activity, transferring glycosyl groups"|trehalose biosynthetic process|cytoplasm|cytosol|cytoplasm
Chr1	26653170	26653393	224	4.94	3.75	5.58	-1.83	0.0236	AT1G70690	5.71252	9.03779	AT1G70690 |plasmodesma|plasmodesma|plasmodesma|extracellular region|response to other organism|response to other organism|integral component of membrane|defense response to bacterium|defense response to bacterium|defense response to bacterium|defense response to bacterium|plasma membrane|viral process
Chr1	26799517	26800404	888	8.88	8.68	9.06	-0.37	0.0276	AT1G71040	23.769	29.0991	AT1G71040 |cellular response to phosphate starvation|cytosol|oxidation-reduction process|endoplasmic reticulum membrane|copper ion binding|extracellular region|cellular response to phosphate starvation|meristem maintenance|cell wall|Golgi apparatus|endoplasmic reticulum membrane|endoplasmic reticulum membrane|cellular response to phosphate starvation|copper ion binding|oxidoreductase activity|end…
Chr1	26909825	26910682	858	8.74	8.53	8.93	-0.4	0.04	AT1G71400	5.84335	5.19373	AT1G71400 |plasma membrane|integral component of membrane|extracellular region|meristem maintenance|defense response|signal transduction
Chr1	26971351	26972213	863	8.57	8.26	8.83	-0.57	0.0101	AT1G71697	6.90727	9.2878	AT1G71697 |ATP binding|response to wounding|phosphorylation|phosphorylation|ATP binding|choline kinase activity|choline kinase activity|cytoplasm
Chr1	27118471	27118808	338	5.68	4.55	6.31	-1.76	0.00448	AT1G72060	0.108993	0	AT1G72060 |integral component of membrane|extracellular region|response to oxidative stress|serine-type endopeptidase inhibitor activity
Chr1	27118471	27118808	338	5.68	4.55	6.31	-1.76	0.00448	AT1G72070	1.15737	1.12156	AT1G72070 |protein folding|cytoplasm|cytoplasm
Chr1	27245146	27245858	713	9	8.83	9.16	-0.33	0.0466	AT1G72390	20.4811	17.112	AT1G72390 |biological_process|plasma membrane|plasma membrane
Chr1	27259343	27260233	891	8.35	8.02	8.62	-0.6	0.00468	AT1G72416	3.62089	4.535	AT1G72416 |cytoplasm|cytoplasm|integral component of membrane|cytoplasm|cytoplasm
Chr1	27484351	27485451	1101	9.73	9.5	9.92	-0.42	0.00857	AT1G73080	20.2462	16.0248	AT1G73080 |protein phosphorylation|protein serine/threonine kinase activity|innate immune response|protein binding|plasma membrane|plasma membrane|integral component of membrane|protein serine/threonine kinase activity|protein binding|protein serine/threonine kinase activity|kinase activity|immune response|guanylate cyclase activity|ATP binding|protein serine/threonine kinase activity|protein bin…
Chr1	27499012	27499564	553	8.19	7.93	8.4	-0.47	0.0421	AT1G73130	3.49588	4.15805	AT1G73130 |nucleus|nucleus|nucleus|protein binding|heat acclimation|phagophore|protein binding|autophagosome|nucleus|phagophore|nucleus|heat acclimation|response to stress|autophagosome
Chr1	27744675	27745380	706	9.73	9.57	9.87	-0.29	0.0361	AT1G73790	20.4322	26.9876	AT1G73790 |mitotic spindle assembly|phragmoplast|centromere complex assembly|protein binding|centrosome|mitochondrion|microtubule nucleation by interphase microtubule organizing center|microtubule nucleation by microtubule organizing center|centrosome|spindle|histone binding|microtubule nucleation by microtubule organizing center|spindle|gamma-tubulin ring complex|gamma-tubulin complex localizati…
Chr1	27832229	27832911	683	7.06	6.62	7.39	-0.77	0.0267	AT1G74010	22.5526	41.2444	AT1G74010 |plasma membrane|cytosol|endoplasmic reticulum|biosynthetic process|strictosidine synthase activity|extracellular region|plant-type cell wall|membrane
Chr1	28213846	28214508	663	7.85	7.59	8.06	-0.47	0.0439	AT1G75170	23.9649	28.2433	AT1G75170 |transporter activity|plasma membrane|phosphatidylinositol transporter activity
Chr1	28335368	28336764	1397	10.19	10.04	10.33	-0.29	0.039	AT1G75490	79.2063	39.4358	AT1G75490 |transcription regulatory region DNA binding|"regulation of transcription, DNA-templated"|"regulation of transcription, DNA-templated"|"positive regulation of transcription, DNA-templated"|"regulation of transcription, DNA-templated"|DNA binding|nucleus|DNA-binding transcription factor activity|transcription regulatory region DNA binding|"positive regulation of transcription, DNA-templa…
Chr1	28543997	28545437	1441	9.87	9.68	10.04	-0.35	0.00896	AT1G76065	7.53912	7.40328
Chr1	28546497	28548503	2007	10.87	10.69	11.03	-0.34	0.0233	AT1G76070	23.2007	30.4903	AT1G76070 |molecular_function|nucleus|biological_process|plasma membrane
Chr1	28546497	28548503	2007	10.87	10.69	11.03	-0.34	0.0233	AT1G76080	2.45401	6.72215	AT1G76080 |chloroplast stroma|response to oxidative stress|protein binding|chloroplast envelope|chloroplast stroma|oxidation-reduction process|chloroplast stroma|protein disulfide oxidoreductase activity|chloroplast envelope|glycerol ether metabolic process|chloroplast|chloroplast envelope|chloroplast stroma|chloroplast stroma|chloroplast stroma|chloroplast stroma|chloroplast stroma|response to w…
Chr1	28583635	28585173	1539	9.02	8.82	9.2	-0.38	0.045	AT1G76170	13.0859	9.51438	AT1G76170 |cytoplasm|cytoplasm|cytoplasm|cytoplasm|cytoplasm|cytoplasm|cytoplasm
Chr1	28655363	28656075	713	8.88	8.67	9.07	-0.41	0.0158	AT1G76390	5.59756	3.94672	AT1G76390 |cytoplasm|cytoplasm|ubiquitin-protein transferase activity|ubiquitin-protein transferase activity|protein ubiquitination|plasma membrane|plasma membrane|plasma membrane|protein ubiquitination|protein ubiquitination|plasma membrane
Chr1	28766890	28767464	575	8.55	8.3	8.76	-0.46	0.0165	AT1G76650	3.94683	1.64664	AT1G76650 |response to wounding|nucleus|plasma membrane|nucleus|calcium ion binding|calcium ion binding|plasma membrane|calcium ion binding|nucleus
Chr1	28767946	28768357	412	7.01	6.55	7.36	-0.81	0.0277	AT1G76650	3.94683	1.64664	AT1G76650 |response to wounding|nucleus|plasma membrane|nucleus|calcium ion binding|calcium ion binding|plasma membrane|calcium ion binding|nucleus
Chr1	28799877	28800366	490	7.38	7.01	7.68	-0.68	0.0421	AT1G76720	5.9345	0.905543	AT1G76720 |translational initiation|translational initiation|cytoplasm|translation initiation factor activity|translational initiation|GTP binding|translation initiation factor activity|GTP binding|GTPase activity|translation initiation factor activity|translational initiation|translational initiation|translational initiation|cytoplasm|translation initiation factor activity|translation initiation…
Chr1	28874836	28875283	448	7.53	7.19	7.8	-0.61	0.0311	AT1G76890
Chr1	28924530	28925353	824	9.24	9.04	9.41	-0.37	0.0217	AT1G76970	19.6503	16.0041	AT1G76970 |Golgi apparatus|Golgi stack|cytoplasm|protein transporter activity|intra-Golgi vesicle-mediated transport|Golgi stack|membrane|intracellular protein transport|intracellular protein transport|Golgi apparatus|Golgi stack
Chr1	28925633	28927306	1674	9.82	9.64	9.98	-0.34	0.0398	AT1G76980	10.0024	13.0623	AT1G76980 |biological_process|molecular_function|nucleus|nucleus
Chr1	29096258	29096933	676	8.67	8.44	8.87	-0.43	0.0344	AT1G77440	75.1171	83.5735	AT1G77440 |proteasome core complex|proteasome core complex|proteasome core complex|proteasome-mediated ubiquitin-dependent protein catabolic process|ubiquitin-dependent protein catabolic process|proteasome-mediated ubiquitin-dependent protein catabolic process|proteasomal protein catabolic process|nucleus|threonine-type endopeptidase activity|peptidase activity|endopeptidase activity|ubiquitin-de…
Chr1	29358662	29359747	1086	8.83	8.59	9.04	-0.46	0.042	AT1G78070	3.91196	7.0954	AT1G78070 |biological_process|nucleus|nucleus|Cul4-RING E3 ubiquitin ligase complex|nucleus|molecular_function|Cul4-RING E3 ubiquitin ligase complex
Chr1	29458295	29459100	806	8.35	8.13	8.55	-0.42	0.0391	AT1G78290
Chr1	29573495	29575788	2294	9.82	9.65	9.97	-0.32	0.0357	AT1G78620	12.0989	11.8473	AT1G78620 |chloroplast envelope|chloroplast inner membrane|plastid|chloroplast envelope|chloroplast envelope|vitamin E biosynthetic process|chloroplast membrane|chloroplast inner membrane|chloroplast membrane|chloroplast inner membrane|chloroplast membrane|chloroplast membrane|chloroplast|chloroplast envelope|chloroplast inner membrane|chloroplast envelope|chloroplast inner membrane|chloroplast|t…
Chr1	29584926	29585558	633	7.51	7.18	7.78	-0.6	0.0276	AT1G78650	32.861	27.2213	AT1G78650 |DNA-directed DNA polymerase activity|nucleus|DNA-directed DNA polymerase activity|DNA strand elongation involved in DNA replication|DNA strand elongation involved in DNA replication|nucleus|DNA strand elongation involved in DNA replication
Chr1	29671565	29672053	489	8.8	8.58	8.99	-0.41	0.0226	AT1G78920	38.4126	37.1967	AT1G78920 |vacuole|proton transmembrane transport|plasma membrane|hydrogen-translocating pyrophosphatase activity|hydrogen-translocating pyrophosphatase activity|plasma membrane|Golgi apparatus|Golgi apparatus|endosome|Golgi apparatus|Golgi apparatus|vacuole|Golgi membrane|Golgi apparatus|hydrogen-translocating pyrophosphatase activity|hydrogen-translocating pyrophosphatase activity|trans-Golgi n…
Chr1	29974619	29975265	647	8.91	8.71	9.09	-0.39	0.0207	AT1G79650	50.3218	49.5448	AT1G79650 |proteasome complex|nucleus|damaged DNA binding|proteasome-mediated ubiquitin-dependent protein catabolic process|cytosol|cytoplasm|polyubiquitin modification-dependent protein binding|ubiquitin binding|nucleus|proteasome binding|ubiquitin binding|nucleotide-excision repair|proteasome-mediated ubiquitin-dependent protein catabolic process|proteasome-mediated ubiquitin-dependent protein …
Chr1	29975710	29976562	853	9.31	9.12	9.47	-0.35	0.0373	AT1G79660	41.2578	42.4427	AT1G79660 |mitochondrion|integral component of membrane|biological_process|molecular_function
Chr1	30150901	30151442	542	7.72	7.42	7.96	-0.54	0.0457	AT1G80160	3.33428	0.82168	AT1G80160 |cytoplasm|lyase activity|lactoylglutathione lyase activity|cytoplasm|carbohydrate metabolic process
Chr1	30371839	30372096	258	5.17	3.74	5.87	-2.13	0.00575	AT1G80820	10.6935	7.68679	AT1G80820 |cellular_component|lignin biosynthetic process|lignin biosynthetic process|circadian rhythm|phenylpropanoid biosynthetic process|response to cold|oxidation-reduction process|oxidoreductase activity|response to cold|"oxidoreductase activity, acting on the CH-OH group of donors, NAD or NADP as acceptor"|negative regulation of circadian rhythm|phenylpropanoid biosynthetic process|cinnamoy…
Chr2	105638	106659	1022	8.95	8.73	9.14	-0.41	0.0138	AT2G01175	2.16375	0.607715	AT2G01175 |integral component of membrane|molecular_function|mitochondrion|biological_process|molecular_function
Chr2	151248	151688	441	7	6.61	7.3	-0.69	0.048	AT2G01300	0.753233	0.533706	AT2G01300 |biological_process|molecular_function|chloroplast|integral component of membrane
Chr2	200918	202337	1420	9.89	9.7	10.06	-0.37	0.0164	AT2G01450	97.8782	100.197	AT2G01450 |ATP binding|protein autophosphorylation|nucleus|protein serine/threonine kinase activity|nucleus|nucleus|protein autophosphorylation|protein serine/threonine kinase activity|protein serine/threonine kinase activity|intracellular signal transduction|MAP kinase activity|MAP kinase activity|signal transduction|MAP kinase activity|MAP kinase activity|regulation of gene expression|ATP bindi…
Chr2	221235	222118	884	9.13	8.91	9.32	-0.41	0.0122	AT2G01490	65.73	59.3557	AT2G01490 |metal ion binding|oxidation-reduction process|phytanoyl-CoA dioxygenase activity|fatty acid metabolic process|fatty acid metabolic process|L-ascorbic acid binding|phytanoyl-CoA dioxygenase activity|oxidation-reduction process|plasma membrane
Chr2	268802	269668	867	9.57	9.4	9.73	-0.32	0.0363	AT2G01600	32.9393	37.8972	AT2G01600 |clathrin heavy chain binding|vesicle budding from membrane|clathrin-coated vesicle|plasma membrane|membrane|"phosphatidylinositol-4,5-bisphosphate binding"|plasma membrane|SNARE binding|Golgi apparatus|vesicle budding from membrane|endocytosis|clathrin-dependent endocytosis|1-phosphatidylinositol binding|clathrin coat assembly|clathrin-coated pit|clathrin-coated vesicle
Chr2	296473	298088	1616	10.26	10.1	10.4	-0.3	0.0429	AT2G01670	15.7922	12.2535	AT2G01670 |cytoplasm|hydrolase activity|nucleus|hydrolase activity|mitochondrion|cytoplasm|metal ion binding
Chr2	353845	355525	1681	9.8	9.58	9.99	-0.41	0.0122	AT2G01818	18.7946	29.7247	AT2G01818 |nucleus|biological_process|zinc ion binding
Chr2	393778	394132	355	6.14	5.4	6.63	-1.23	0.0181	AT2G01880	0.240494	2.89876	AT2G01880 |acid phosphatase activity|protein serine/threonine phosphatase activity|dephosphorylation|acid phosphatase activity|dephosphorylation|ferric iron binding|protein serine/threonine phosphatase activity|ferrous iron binding|extracellular region|extracellular region|acid phosphatase activity
Chr2	528351	529389	1039	8.81	8.56	9.02	-0.46	0.0311	AT2G02100	1050.02	537.509	AT2G02100 |peptidase inhibitor activity|plasma membrane|plant-type cell wall|defense response|extracellular region|plasma membrane|defense response to fungus|defense response|cell wall|defense response to fungus|extracellular region|killing of cells of other organism
Chr2	560893	561858	966	9.19	9.01	9.34	-0.33	0.0413	AT2G02180	25.8937	24.471	AT2G02180 |integral component of membrane|viral replication complex formation and maintenance|mitochondrion
Chr2	621201	622165	965	9.72	9.56	9.86	-0.3	0.0408	AT2G02370	12.9373	10.6926	AT2G02370 |integral component of membrane|plasma membrane|molecular_function|plasma membrane|plasma membrane|biological_process
Chr2	831477	832465	989	9.42	9.2	9.61	-0.42	0.0111	AT2G02860	13.1986	12.3683	AT2G02860 |plasma membrane|integral component of membrane|carbohydrate:proton symporter activity|Golgi apparatus|sucrose transmembrane transporter activity|membrane|integral component of membrane|plasma membrane|membrane|sucrose:proton symporter activity|sucrose transmembrane transporter activity|transmembrane transport|Golgi apparatus|pollen tube|sucrose transport|sucrose transport|sucrose:proto…
Chr2	851782	852153	372	5.42	4.48	5.98	-1.5	0.0408	AT2G02930	13.0875	2.98816	AT2G02930 |glutathione transferase activity|cytoplasm|toxin catabolic process|toxin catabolic process|glutathione metabolic process|cytoplasm|defense response to fungus|glutathione binding|plasma membrane|glutathione transferase activity|defense response to fungus|cytosol|chloroplast|glutathione metabolic process
Chr2	1023874	1024516	643	8.35	8.07	8.59	-0.52	0.0218	AT2G03360	2.03278	3.73423	AT2G03360 |extracellular region|extracellular region
Chr2	1181361	1182069	709	8.49	8.23	8.7	-0.47	0.0174	AT2G03870	119.05	113.967	AT2G03870 |U12-type spliceosomal complex|nuclear-transcribed mRNA catabolic process|catalytic step 2 spliceosome|RNA binding|U2-type prespliceosome|"mRNA splicing, via spliceosome"|nucleus|"mRNA splicing, via spliceosome"|nuclear-transcribed mRNA catabolic process|small nucleolar ribonucleoprotein complex|catalytic step 2 spliceosome|nucleus|Lsm1-7-Pat1 complex|U6 snRNP|nucleus|U2-type prespliceo…
Chr2	1181361	1182069	709	8.49	8.23	8.7	-0.47	0.0174	AT2G03880	1.71522	1.00368	AT2G03880 |zinc ion binding|RNA modification|mitochondrion|RNA modification|RNA modification|RNA modification|mitochondrion
Chr2	1385745	1385883	139	3.77	0.58	4.69	-4.11	0.0147	AT2G04115	0	0.229546	AT2G04115 |extracellular region
Chr2	1538553	1539230	678	9.43	9.26	9.58	-0.32	0.0285	AT2G04430	6.6014	5.94795	AT2G04430 |cytoplasm|ADP-ribose diphosphatase activity|NAD binding|hydrolase activity|metal ion binding|hydrolase activity|cytoplasm|cytosol|NAD binding|NADH pyrophosphatase activity
Chr2	1574774	1575825	1052	9.64	9.47	9.79	-0.32	0.0354	AT2G04520	150.196	149.101	AT2G04520 |translational initiation|translational initiation|translational initiation|nucleus|translation initiation factor activity|translation initiation factor activity|cytosol|translational initiation|translational initiation|translational initiation
Chr2	1619660	1620311	652	9.38	9.22	9.54	-0.32	0.0346	AT2G04630	104.426	80.3898	AT2G04630 |DNA binding|RNA polymerase I activity|RNA polymerase I activity|RNA polymerase V complex|"transcription, DNA-templated"|RNA polymerase III activity|DNA binding|RNA polymerase II activity|"RNA polymerase II, core complex"|RNA polymerase III activity|RNA polymerase II activity|DNA-directed 5'-3' RNA polymerase activity|"RNA polymerase II, core complex"|"RNA polymerase II, core complex"|D…
Chr2	1993211	1993428	218	4.48	2.79	5.24	-2.44	0.0408	AT2G05440	68.706	55.5039	AT2G05440 |molecular_function|biological_process
Chr2	2015686	2017054	1369	8.91	8.62	9.15	-0.53	0.00381	AT2G05510	2170.81	1472.17	AT2G05510 |molecular_function|biological_process
Chr2	2589517	2590387	871	9.32	9.07	9.54	-0.47	0.00315	AT2G06530	57.604	56.837	AT2G06530 |ESCRT III complex|endosome membrane|multivesicular body|protein binding|vacuolar transport|ESCRT III complex|intralumenal vesicle formation|multivesicular body|ESCRT III complex|ESCRT III complex|late endosome|intralumenal vesicle formation|endosome transport via multivesicular body sorting pathway|endosome membrane|ESCRT III complex|protein binding|protein binding|late endosome|ESCRT …
Chr2	3514764	3515152	389	6.39	5.71	6.85	-1.14	0.00961	AT2G07680	6.27957	2.19899	AT2G07680 |"ATPase activity, coupled to transmembrane movement of substances"|vacuolar membrane|"ATPase activity, coupled to transmembrane movement of substances"|transmembrane transport|membrane|"ATPase activity, coupled to transmembrane movement of substances"|"ATPase activity, coupled to transmembrane movement of substances"|integral component of membrane|"ATPase activity, coupled to transmemb…
Chr2	4082767	4083331	565	6.5	5.92	6.92	-0.99	0.0363	AT2G10535	0.0647449	0	AT2G10535 |defense response to fungus|extracellular region|extracellular region|killing of cells of other organism|defense response to fungus
Chr2	6408182	6409110	929	9.43	9.24	9.61	-0.37	0.0154	AT2G14910	31.8409	25.1768	AT2G14910 |chloroplast|chloroplast
Chr2	6451563	6454161	2599	10.42	10.24	10.58	-0.34	0.0202	AT2G14960	73.9559	119.337	AT2G14960 |indole-3-acetic acid amido synthetase activity|ligase activity|response to auxin|response to auxin|cytoplasm|nucleus|acid-amino acid ligase activity
Chr2	6835778	6836451	674	8.94	8.74	9.11	-0.37	0.0324	AT2G15695	9.23509	9.11935	AT2G15695 |nucleus|biological_process|molecular_function
Chr2	6982647	6983627	981	8.77	8.44	9.03	-0.59	0.00231	AT2G16060	60.7294	40.4142	AT2G16060 |metal ion binding|heme binding|oxygen binding|plasmodesma|response to hypoxia|cytoplasm|response to hypoxia|plasma membrane|cell wall|cytosol
Chr2	7085796	7086349	554	6.45	5.66	6.96	-1.3	0.0242	AT2G16380	0.0779969	0.226712	AT2G16380 |Golgi membrane|transporter activity|integral component of membrane|Golgi membrane|Golgi membrane|protein transport|plasma membrane|Golgi apparatus|Golgi apparatus|Golgi apparatus|Golgi membrane
Chr2	7180594	7180742	149	4.1	2	4.93	-2.93	0.0249	AT2G16570	38.5253	31.0659	AT2G16570 |'de novo' IMP biosynthetic process|amidophosphoribosyltransferase activity|glutamine metabolic process|plastid stroma|cell wall|plastid stroma|plastid|nucleoside metabolic process|purine nucleobase biosynthetic process|nucleoside metabolic process|chloroplast stroma|plastid stroma|chloroplast stroma|'de novo' IMP biosynthetic process|chloroplast|chloroplast stroma|purine nucleobase bio…
Chr2	7318426	7319181	756	7.36	6.95	7.68	-0.73	0.0223	AT2G16890	13.1125	4.74608	AT2G16890 |"transferase activity, transferring glycosyl groups"|chloroplast|chloroplast|UDP-glycosyltransferase activity|chloroplast|"transferase activity, transferring hexosyl groups"|"transferase activity, transferring hexosyl groups"|UDP-glycosyltransferase activity|intracellular membrane-bounded organelle|quercetin 7-O-glucosyltransferase activity|chloroplast|quercetin 3-O-glucosyltransferase…
Chr2	7341128	7341779	652	8.88	8.69	9.05	-0.36	0.0486	AT2G16930	58.9135	47.9949	AT2G16930 |translation|ribosome|translation|mitochondrion|structural constituent of ribosome|translation|translation|mitochondrion|translation|mitochondrion|mitochondrion|structural constituent of ribosome|ribosome|translation
Chr2	7512241	7512947	707	8.13	7.87	8.36	-0.49	0.0245	AT2G17270	11.927	4.99393	AT2G17270 |phosphate ion transmembrane transport|mitochondrial inner membrane|integral component of mitochondrial inner membrane|inorganic phosphate transmembrane transporter activity|integral component of mitochondrial inner membrane|integral component of mitochondrial inner membrane|response to salt stress|mitochondrial inner membrane|mitochondrial inner membrane|mitochondrion|integral componen…
Chr2	7553046	7553693	648	8.72	8.5	8.9	-0.4	0.0216	AT2G17380	66.7661	55.7124	AT2G17380 |intracellular protein transport|clathrin vesicle coat|membrane coat|clathrin-coated vesicle membrane|membrane coat|Golgi apparatus|Golgi apparatus|membrane coat|vesicle-mediated transport|clathrin vesicle coat|clathrin vesicle coat|clathrin-coated vesicle membrane|clathrin-coated vesicle membrane|intracellular protein transport
Chr2	7646429	7647106	678	9.41	9.22	9.57	-0.35	0.0307	AT2G17580	12.2198	10.5811	AT2G17580 |mitochondrial mRNA polyadenylation|chloroplast|mitochondrial mRNA polyadenylation|RNA processing|RNA processing|RNA binding|mitochondrion|mitochondrion|mitochondrion
Chr2	7859554	7859830	277	4.04	0.99	4.95	-3.96	0.00763	AT2G18080	0	0	AT2G18080 |extracellular region|serine-type peptidase activity|dipeptidyl-peptidase activity|vacuole|serine-type peptidase activity|vacuole|extracellular region|megagametogenesis|proteolysis|dipeptidyl-peptidase activity|serine-type peptidase activity|serine-type peptidase activity|proteolysis
Chr2	7921271	7922586	1316	9.34	9.07	9.57	-0.5	0.00434	AT2G18196	61.0316	52.5492	AT2G18196 |plasma membrane|metal ion binding|plasma membrane
Chr2	8004350	8004858	509	9.23	9.04	9.4	-0.36	0.0202	AT2G18465	14.1601	10.9452	AT2G18465 |protein folding|chloroplast|chloroplast
Chr2	8031060	8031200	141	4.64	3.45	5.28	-1.83	0.0457	AT2G18510	48.4746	52.6783	AT2G18510 |spliceosomal complex|mRNA binding|nucleus|nucleolus|U12-type spliceosomal complex|spliceosomal complex|ribonucleoprotein complex|"positive regulation of mRNA splicing, via spliceosome"|nucleolus|nucleus|embryo development ending in seed dormancy|U12-type spliceosomal complex|nucleolus|nucleolus|RNA binding|RNA binding|"positive regulation of mRNA splicing, via spliceosome"
Chr2	8095184	8095647	464	6.38	5.73	6.83	-1.09	0.0228	AT2G18670	2.65801	3.58836	AT2G18670 |integral component of membrane|transferase activity|protein ubiquitination|metal ion binding|zinc ion binding|protein ubiquitination|protein ubiquitination
Chr2	8095184	8095647	464	6.38	5.73	6.83	-1.09	0.0228	AT2G18680	0	0	AT2G18680 |biological_process|molecular_function|endoplasmic reticulum
Chr2	8097350	8099537	2188	9.85	9.57	10.07	-0.5	0.00587	AT2G18690	33.0872	23.6735	AT2G18690 |membrane|molecular_function|membrane|biological_process|integral component of membrane|chloroplast
Chr2	8309798	8310621	824	8.65	8.46	8.82	-0.36	0.0438	AT2G19160	10.4154	12.3136	AT2G19160 |mitochondrion|mitochondrion|acetylglucosaminyltransferase activity|integral component of membrane|"transferase activity, transferring glycosyl groups"
Chr2	8369857	8370413	557	8.09	7.73	8.38	-0.65	0.0241	AT2G19310	6.87475	10.3844	AT2G19310 |unfolded protein binding|response to salt stress|response to salt stress|response to heat|response to reactive oxygen species|response to oxidative stress|response to heat|protein folding|cytoplasm|response to high light intensity|protein self-association|response to hydrogen peroxide|response to heat|protein complex oligomerization|response to heat|response to heat|cytoplasm|response …
Chr2	8531644	8533542	1899	8.72	8.4	8.98	-0.58	0.0141	AT2G19800	8.53294	16.5649	AT2G19800 |oxidation-reduction process|inositol catabolic process|cytoplasm|syncytium formation|L-ascorbic acid biosynthetic process|cytoplasm|L-ascorbic acid biosynthetic process|iron ion binding|inositol catabolic process|inositol oxygenase activity
Chr2	8581307	8582391	1085	9.37	9.21	9.51	-0.31	0.0479	AT2G19880	12.1205	17.4072	AT2G19880 |glucosylceramide biosynthetic process|ceramide glucosyltransferase activity|glucosylceramide biosynthetic process
Chr2	8691773	8692412	640	9	8.78	9.2	-0.42	0.0165	AT2G20130	26.1425	22.7648	AT2G20130 |Golgi apparatus|stem vascular tissue pattern formation|Golgi apparatus|nucleus|integral component of membrane|molecular_function
Chr2	8899086	8899795	710	8.91	8.7	9.09	-0.38	0.0276	AT2G20630	26.3515	40.1388	AT2G20630 |protein dephosphorylation|protein serine/threonine phosphatase activity|magnesium-dependent protein serine/threonine phosphatase activity|protein serine/threonine phosphatase activity|protein serine/threonine phosphatase activity|magnesium-dependent protein serine/threonine phosphatase activity|mitochondrion|protein dephosphorylation|metal ion binding|mitochondrion|protein dephosphoryl…
Chr2	8912974	8913135	162	4.57	2.7	5.35	-2.66	0.0121	AT2G20670	1.10671	3.09815	AT2G20670 |nucleus|chloroplast
Chr2	8934700	8936245	1546	10.41	10.24	10.56	-0.32	0.0201	AT2G20725	10.5073	7.96719	AT2G20725 |peptidase activity|proteolysis|integral component of membrane|proteolysis|peptidase activity
Chr2	8934700	8936245	1546	10.41	10.24	10.56	-0.32	0.0201	AT2G20740	11.2461	8.43026	AT2G20740 |biological_process|vacuolar membrane|integral component of membrane|vacuolar membrane|molecular_function|cytoplasm|vacuolar membrane
Chr2	9014572	9015526	955	9.34	9.12	9.53	-0.41	0.0159	AT2G20990	81.4168	76.3324	AT2G20990 |"transport of virus in host, cell to cell"|membrane|integral component of membrane|endoplasmic reticulum|plasma membrane|viral process|plasmodesma|response to virus|lipid transport|plasma membrane repair|cortical endoplasmic reticulum|plasma membrane|endosome membrane|endocytosis|endosome|endoplasmic reticulum organization|cortical endoplasmic reticulum|endosome membrane|endoplasmic re…
Chr2	9080897	9081659	763	9.12	8.9	9.3	-0.41	0.0134	AT2G21190	45.1761	45.3665	AT2G21190 |integral component of membrane|protein retention in ER lumen|protein transport|ER retention sequence binding|integral component of membrane
Chr2	9102404	9103055	652	8.89	8.6	9.13	-0.52	0.00161	AT2G21240	38.1213	29.474	AT2G21240 |"regulation of transcription, DNA-templated"|nucleus|sequence-specific DNA binding|protein binding|protein homodimerization activity|"regulation of transcription, DNA-templated"|DNA binding|DNA-binding transcription factor activity|nucleus|response to ethylene|response to ethylene|DNA-binding transcription factor activity|"regulation of transcription, DNA-templated"|nucleus|nucleus|reg…
Chr2	9209290	9210213	924	9.11	8.92	9.28	-0.37	0.0358	AT2G21500	10.5874	8.46234	AT2G21500 |nucleus|nucleus|plasma membrane|plasma membrane
Chr2	9215755	9216581	827	8.99	8.79	9.16	-0.37	0.049	AT2G21520	33.4489	41.7057	AT2G21520 |transporter activity|Golgi apparatus|mitochondrion|mitochondrion
Chr2	9416723	9416880	158	4.52	3.08	5.23	-2.14	0.0339	AT2G22140	3.81509	1.86155	AT2G22140 |nucleus|DNA binding|Holliday junction resolvase complex|endonuclease activity|cell division|nucleus|DNA repair|nucleus|DNA repair|DNA recombination|metal ion binding|endonuclease activity|nucleus|DNA repair|DNA repair|meiotic cell cycle|DNA repair|DNA repair
Chr2	9471355	9472305	951	9.53	9.36	9.68	-0.31	0.0469	AT2G22300	21.0783	20.7986	AT2G22300 |DNA-binding transcription factor activity|"regulation of transcription, DNA-templated"|defense response to bacterium|nucleus|calmodulin binding|"regulation of transcription, DNA-templated"|nucleus|cellular response to cold|extracellular ATP signaling|positive regulation of transcription by RNA polymerase II|defense response to fungus|protein binding|positive regulation of defense respo…
Chr2	9725448	9726363	916	8.84	8.61	9.03	-0.42	0.0167	AT2G22830	5.20621	5.99284	AT2G22830 |oxidation-reduction process|endoplasmic reticulum|integral component of membrane|mitochondrial membrane|mitochondrial membrane|sterol biosynthetic process|mitochondrial membrane|mitochondrial membrane|squalene monooxygenase activity|flavin adenine dinucleotide binding|sterol biosynthetic process|flavin adenine dinucleotide binding
Chr2	9803562	9804965	1404	8.52	8.1	8.84	-0.74	0.000915	AT2G23030	31.0438	24.6552	AT2G23030 |ATP binding|kinase activity|protein phosphorylation|ATP binding|protein phosphorylation|intracellular signal transduction|response to osmotic stress|response to osmotic stress|nucleus|protein serine/threonine kinase activity|nucleus|cytoplasm|protein phosphorylation|protein serine/threonine kinase activity|protein serine/threonine kinase activity
Chr2	9805281	9806684	1404	9.83	9.6	10.02	-0.42	0.012	AT2G23030	31.0438	24.6552	AT2G23030 |ATP binding|kinase activity|protein phosphorylation|ATP binding|protein phosphorylation|intracellular signal transduction|response to osmotic stress|response to osmotic stress|nucleus|protein serine/threonine kinase activity|nucleus|cytoplasm|protein phosphorylation|protein serine/threonine kinase activity|protein serine/threonine kinase activity
Chr2	9848299	9849304	1006	8.85	8.66	9.01	-0.35	0.0477	AT2G23140	11.0522	9.56436	AT2G23140 |protein ubiquitination|protein ubiquitination|protein ubiquitination|ubiquitin-protein transferase activity|cellular response to reactive oxygen species|nucleus|protein ubiquitination|nucleus|cellular response to reactive oxygen species|anther wall tapetum development|root development|cytoplasm|ubiquitin-protein transferase activity|ubiquitin protein ligase activity|protein ubiquitinat…
Chr2	10112889	10113221	333	5.74	4.8	6.31	-1.51	0.011	AT2G23760	0.616943	1.6428	AT2G23760 |DNA-binding transcription factor activity|leaf morphogenesis|DNA binding|"regulation of transcription, DNA-templated"|nucleus|nucleus|protein binding|DNA binding|integral component of membrane|protein binding|DNA binding|"regulation of transcription, DNA-templated"|protein binding|nucleus|nucleus|protein binding|protein binding|nucleus|"regulation of transcription, DNA-templated"|nucle…
Chr2	10340598	10341221	624	7.31	6.92	7.62	-0.7	0.0224	AT2G24300	9.70226	4.57454	AT2G24300 |nucleus|sequence-specific DNA binding|regulation of salicylic acid biosynthetic process|calmodulin binding|DNA-binding transcription factor activity|regulation of salicylic acid biosynthetic process|nucleus|calmodulin binding|nucleus
Chr2	10348906	10349820	915	9.52	9.36	9.66	-0.3	0.0434	AT2G24330	18.069	15.5248	AT2G24330 |endoplasmic reticulum cisternal network assembly|endoplasmic reticulum tubular network|endoplasmic reticulum|endoplasmic reticulum tubular network organization|molecular_function|endoplasmic reticulum tubular network|endoplasmic reticulum tubular network|nucleus|endoplasmic reticulum
Chr2	10427938	10429233	1296	10.06	9.91	10.19	-0.28	0.0436	AT2G24550	53.0491	64.8135	AT2G24550 |molecular_function|biological_process|nucleus
Chr2	10502632	10503146	515	8.62	8.4	8.82	-0.42	0.0175	AT2G24690	9.30965	7.84742	AT2G24690 |"regulation of transcription, DNA-templated"|"regulation of transcription, DNA-templated"|"regulation of transcription, DNA-templated"|DNA-binding transcription factor activity|nucleus|nucleus|DNA binding
Chr2	10665125	10665972	848	9.32	9.16	9.47	-0.31	0.0382	AT2G25070	24.3468	19.2039	AT2G25070 |protein dephosphorylation|nucleus|magnesium-dependent protein serine/threonine phosphatase activity|plasma membrane|protein dephosphorylation|protein serine/threonine phosphatase activity|nucleus|protein serine/threonine phosphatase activity|protein serine/threonine phosphatase activity|metal ion binding|response to abscisic acid|magnesium-dependent protein serine/threonine phosphatase…
Chr2	10668092	10669037	946	8.98	8.8	9.14	-0.34	0.0426	AT2G25080	32.0163	33.781	AT2G25080 |chloroplast stroma|chloroplast thylakoid membrane|chloroplast|chloroplast|response to oxidative stress|oxidation-reduction process|chloroplast envelope|phospholipid-hydroperoxide glutathione peroxidase activity|chloroplast thylakoid membrane|chloroplast|chloroplast thylakoid membrane|chloroplast envelope|chloroplast envelope|chloroplast envelope|glutathione peroxidase activity|chloropl…
Chr2	10834760	10835408	649	9.02	8.81	9.19	-0.38	0.0433	AT2G25460	6.17676	13.3466	AT2G25460 |molecular_function|nucleus|biological_process
Chr2	11081281	11081764	484	7.92	7.63	8.16	-0.53	0.0282	AT2G26000	11.4573	11.6001	AT2G26000 |ubiquitin binding|ubiquitin ligase complex|chloroplast|ubiquitin-protein transferase activity|protein ubiquitination|protein heterodimerization activity|zinc ion binding|protein ubiquitination|regulation of seed germination|ubiquitin ligase complex|catalytic activity|chloroplast|chloroplast|ubiquitin-protein transferase activity|regulation of seed germination|protein ubiquitination|ubi…
Chr2	11190214	11191334	1121	9.24	9.07	9.4	-0.32	0.0438	AT2G26280	41.2017	40.7223	AT2G26280 |mismatch repair|mismatch repair|damaged DNA binding|nucleus|mismatch repair|ATP binding|protein binding|mRNA binding|nucleus|ATP binding|chloroplast|chloroplast|nucleus
Chr2	11193267	11194380	1114	9.57	9.41	9.71	-0.29	0.0372	AT2G26290	20.0799	30.8118	AT2G26290 |phosphorylation|kinase activity|protein serine/threonine kinase activity|kinase activity|phosphorylation|protein serine/threonine kinase activity|ATP binding|defense response|protein phosphorylation|plasma membrane|protein phosphorylation|protein phosphorylation|protein serine/threonine kinase activity|ATP binding
Chr2	11233134	11233269	136	3.23	-0.01	4.15	-4.16	0.0492	AT2G26400	141.663	16.103	AT2G26400 |L-methionine salvage from methylthioadenosine|plasma membrane|heteropolysaccharide binding|metal ion binding|oxidation-reduction process|methionine metabolic process|plasma membrane|nucleus|cytoplasm|acireductone dioxygenase [iron(II)-requiring] activity|acireductone dioxygenase [iron(II)-requiring] activity|methionine metabolic process|plasma membrane|nucleus|cytoplasm|plasma membrane…
Chr2	11282718	11284020	1303	9.53	9.33	9.71	-0.38	0.0467	AT2G26530	5.5462	7.14523	AT2G26530 |chloroplast|plasma membrane|chloroplast|biological_process|plasma membrane|molecular_function|plasma membrane
Chr2	11331256	11331764	509	6.23	5.59	6.67	-1.08	0.0242	AT2G26640	12.8778	11.0652	AT2G26640 |integral component of membrane|response to cold|3-oxo-lignoceronyl-CoA synthase activity|response to cold|very-long-chain 3-ketoacyl-CoA synthase activity|cytoplasm|fatty acid biosynthetic process|3-oxo-cerotoyl-CoA synthase activity|response to light stimulus|3-oxo-arachidoyl-CoA synthase activity|fatty acid biosynthetic process
Chr2	11732736	11733030	295	5.42	4.51	5.98	-1.46	0.0354	AT2G27430	0.547463	0.979224	AT2G27430 |chloroplast
Chr2	11758234	11759474	1241	9.15	8.94	9.33	-0.38	0.0167	AT2G27510	257.53	311.649	AT2G27510 |electron transfer activity|electron transport chain|electron transfer activity|plastid|"2 iron, 2 sulfur cluster binding"|chloroplast|metal ion binding|plastid|electron transport chain|chloroplast
Chr2	11821131	11821884	754	8.51	8.21	8.75	-0.55	0.00482	AT2G27730	237.96	358.988	AT2G27730 |mitochondrial respiratory chain complex I|mitochondrial respiratory chain complex I|mitochondrial membrane|mitochondrial respiratory chain complex I|mitochondrial membrane|mitochondrial respiratory chain complex I|mitochondrial respiratory chain complex I|mitochondrion|respiratory chain complex I|mitochondrion|nucleolus|vacuole|mitochondrial respiratory chain complex I|vacuole|mitochon…
Chr2	11959619	11959754	136	3.92	1.8	4.74	-2.95	0.0382	AT2G28070	36.5339	29.0338	AT2G28070 |plasma membrane|"ATPase activity, coupled to transmembrane movement of substances"|transmembrane transport|ATP binding|"ATPase activity, coupled to transmembrane movement of substances"|plasma membrane|plasma membrane|plasma membrane|plasma membrane|integral component of membrane|"ATPase activity, coupled to transmembrane movement of substances"|ATP binding|"ATPase activity, coupled to…
Chr2	11979337	11979728	392	5.98	4.92	6.58	-1.66	0.00158	AT2G28110	1.72941	2.24593	AT2G28110 |protein glycosylation|glucuronosyltransferase activity|protein glycosylation|Golgi membrane|Golgi membrane|glucuronoxylan biosynthetic process|integral component of membrane|Golgi apparatus|protein glycosylation|Golgi membrane|plant-type secondary cell wall biogenesis|glucuronoxylan biosynthetic process|Golgi membrane|glucuronoxylan biosynthetic process|glucuronoxylan biosynthetic proc…
Chr2	12099976	12100721	746	9.05	8.88	9.21	-0.33	0.0379	AT2G28330	17.2303	11.8299	AT2G28330 |nucleus|cell cycle|protein kinase inhibitor activity
Chr2	12510277	12510536	260	5.33	4.38	5.9	-1.51	0.0405	AT2G29110	0.00599884	0.0230996	AT2G29110 |plasma membrane|plasma membrane|ion transport|integral component of membrane|ionotropic glutamate receptor activity|plasma membrane|intracellular ligand-gated ion channel activity|cellular calcium ion homeostasis|integral component of membrane|response to light stimulus
Chr2	12617583	12619302	1720	10.05	9.91	10.19	-0.28	0.0354	AT2G29410	0.098721	0.058514	AT2G29410 |vacuolar membrane|vacuole|zinc ion transport|metal ion binding|vacuolar membrane|integral component of membrane|zinc ion transport|vacuole|cytoplasm|zinc ion transmembrane transporter activity|vacuolar membrane|efflux transmembrane transporter activity|cation transmembrane transporter activity|inorganic anion transmembrane transporter activity
Chr2	12617583	12619302	1720	10.05	9.91	10.19	-0.28	0.0354	AT2G29420	498.092	382.855	AT2G29420 |cytoplasm|cytosol|response to salicylic acid|glutathione transferase activity|toxin catabolic process|cytoplasm|cytoplasm|glutathione metabolic process|toxin catabolic process|glutathione transferase activity|glutathione transferase activity|glutathione metabolic process
Chr2	12623819	12625706	1888	9.74	9.51	9.94	-0.43	0.00884	AT2G29450	44.7587	45.6105	AT2G29450 |cytoplasm|glutathione metabolic process|plasma membrane|cytoplasm|cytosol|glutathione transferase activity|toxin catabolic process|glutathione binding|glutathione transferase activity|response to oxidative stress|cytoplasm|glutathione transferase activity|toxin catabolic process|plasmodesma|glutathione metabolic process
Chr2	12626464	12628307	1844	10.25	10.08	10.4	-0.32	0.0467	AT2G29460	186.387	110.827	AT2G29460 |glutathione transferase activity|cytoplasm|glutathione transferase activity|toxin catabolic process|glutathione metabolic process|toxin catabolic process|positive regulation of defense response to insect|positive regulation of defense response to insect|cytosol|cytoplasm|glutathione metabolic process
Chr2	12628436	12629534	1099	9.74	9.54	9.92	-0.38	0.013	AT2G29470	10.2023	21.4727	AT2G29470 |toxin catabolic process|cytoplasm|cytosol|toxin catabolic process|glutathione metabolic process|cytoplasm|glutathione transferase activity|glutathione metabolic process|cytoplasm|glutathione transferase activity
Chr2	12630020	12633955	3936	11.48	11.28	11.65	-0.37	0.0253	AT2G29480	27.2638	32.8504	AT2G29480 |toxin catabolic process|glutathione transferase activity|toxin catabolic process|glutathione metabolic process|glutathione transferase activity|cytoplasm|cytoplasm|cytosol|glutathione metabolic process|cytoplasm
Chr2	12630020	12633955	3936	11.48	11.28	11.65	-0.37	0.0253	AT2G29490	180.258	195.719	AT2G29490 |glutathione metabolic process|toxin catabolic process|cytoplasm|glutathione metabolic process|cytoplasm|cytoplasm|toxin catabolic process|glutathione transferase activity|cytosol|glutathione transferase activity
Chr2	12630020	12633955	3936	11.48	11.28	11.65	-0.37	0.0253	AT2G29500	32.8205	49.787	AT2G29500 |response to salt stress|protein self-association|unfolded protein binding|protein folding|response to heat|cytoplasm|response to heat|protein complex oligomerization|response to heat|response to heat|response to hydrogen peroxide|response to heat|cytoplasm|response to reactive oxygen species|response to salt stress|response to heat|cytoplasm|response to oxidative stress|response to hea…
Chr2	12797948	12799365	1418	9.18	8.98	9.36	-0.38	0.0373	AT2G29995	38.5607	84.6183	AT2G29995 |mitochondrion|extracellular region|growth factor activity|biological_process
Chr2	12834942	12836063	1122	9.3	9.12	9.46	-0.34	0.0327	AT2G30070	16.687	20.8236	AT2G30070 |potassium ion transmembrane transporter activity|potassium ion transport|vacuolar membrane|membrane|cell tip growth|potassium ion transmembrane transporter activity|potassium ion transmembrane transporter activity|vacuolar membrane|cell tip growth|vacuolar membrane|potassium ion transmembrane transporter activity|membrane|potassium ion transmembrane transport|potassium ion transmembran…
Chr2	12904591	12905175	585	7.79	7.5	8.03	-0.54	0.0437	AT2G30250	3.99847	6.00347	AT2G30250 |protein binding|"regulation of transcription, DNA-templated"|"regulation of transcription, DNA-templated"|"regulation of transcription, DNA-templated"|"regulation of transcription, DNA-templated"|protein binding|nucleus|cellular response to heat|response to salt stress|response to cold|response to osmotic stress|protein binding|protein binding|cellular heat acclimation|cellular heat ac…
Chr2	13343677	13344627	951	9.51	9.33	9.67	-0.34	0.0263	AT2G31290	6.0573	3.75135	AT2G31290 |mitochondrion|mitochondrion|hydrolase activity
Chr2	13350411	13351112	702	9.62	9.42	9.8	-0.37	0.0114	AT2G31305	17.5084	15.106	AT2G31305 |negative regulation of protein dephosphorylation|embryo development|nucleus|protein serine/threonine phosphatase inhibitor activity|protein phosphatase type 1 complex|protein phosphatase 1 binding|negative regulation of phosphoprotein phosphatase activity|negative regulation of phosphoprotein phosphatase activity|nucleus|negative regulation of phosphoprotein phosphatase activity|protei…
Chr2	13438856	13439949	1094	8.12	7.7	8.44	-0.74	0.00118	AT2G31570	100.857	135.277	AT2G31570 |glutathione peroxidase activity|protein binding|cytosol|oxidation-reduction process|response to oxidative stress|cytosol|nucleus|cytoplasm|plasma membrane|glutathione peroxidase activity|cytosol|peroxidase activity
Chr2	13441048	13441632	585	6.94	6.52	7.27	-0.74	0.0447	AT2G31580	7.05433	5.64934	AT2G31580 |cellular response to DNA damage stimulus|cytoplasm|cytoplasm|tRNA guanylyltransferase activity|cytoplasm|cytoplasm|tRNA processing|tRNA processing|positive regulation of cell cycle|cellular response to DNA damage stimulus|G2/M transition of mitotic cell cycle|cytoplasm
Chr2	13488721	13489659	939	8.07	7.81	8.29	-0.47	0.0431	AT2G31730	5.19381	4.42806	AT2G31730 |DNA binding|response to gibberellin|protein binding|response to ethylene|response to gibberellin|DNA-binding transcription factor activity|nucleus|nucleus|"DNA-binding transcription activator activity, RNA polymerase II-specific"|nucleus|protein dimerization activity
Chr2	13523050	13523801	752	8.94	8.65	9.19	-0.53	0.012	AT2G31800	5.86308	7.05033	AT2G31800 |cytoplasm|kinase activity|integrin-mediated signaling pathway|protein autophosphorylation|protein serine/threonine kinase activity|protein serine/threonine kinase activity|protein autophosphorylation|protein serine/threonine/tyrosine kinase activity|ATP binding|protein serine/threonine kinase activity|protein serine/threonine kinase activity|protein serine/threonine kinase activity|pro…
Chr2	13550213	13550441	229	4.97	3.24	5.74	-2.5	0.00371	AT2G31870	6.03578	5.88619	AT2G31870 |regulation of DNA repair|response to oxidative stress|nucleus|cytoplasm|regulation of DNA repair|regulation of DNA repair|poly(ADP-ribose) glycohydrolase activity|stomatal closure|response to osmotic stress|ATP generation from poly-ADP-D-ribose|regulation of DNA repair|defense response to fungus|defense response to fungus|poly(ADP-ribose) glycohydrolase activity|cellular response to DN…
Chr2	13585736	13586587	852	9.04	8.85	9.2	-0.36	0.0257	AT2G31955	21.6296	17.819	AT2G31955 |Mo-molybdopterin cofactor biosynthetic process|Mo-molybdopterin cofactor biosynthetic process|catalytic activity|GTP binding|Mo-molybdopterin cofactor biosynthetic process|Mo-molybdopterin cofactor biosynthetic process|catalytic activity|mitochondrial matrix|mitochondrial matrix|"4 iron, 4 sulfur cluster binding"|GTP binding|"4 iron, 4 sulfur cluster binding"|Mo-molybdopterin cofactor …
Chr2	13659041	13660521	1481	9.24	9.06	9.41	-0.35	0.0477	AT2G32150	15.5786	25.0391	AT2G32150 |hydrolase activity|hydrolase activity
Chr2	13681668	13682258	591	7.94	7.64	8.18	-0.54	0.0171	AT2G32230	15.4144	15.599	AT2G32230 |ribonuclease P activity|ribonuclease P activity|tRNA 5'-leader removal|ribonuclease P activity|mitochondrion|ribonuclease P activity|tRNA processing|tRNA processing|chloroplast|chloroplast|tRNA 5'-leader removal|ribonuclease P activity|tRNA 5'-leader removal|ribonuclease P activity|mitochondrion|mitochondrion|mitochondrion|tRNA 5'-leader removal|metal ion binding
Chr2	13689970	13691136	1167	9.34	9.18	9.48	-0.3	0.0394	AT2G32240	13.4466	18.0129	AT2G32240 |protein binding|"defense response to fungus, incompatible interaction"|response to cadmium ion|plasma membrane|endoplasmic reticulum|protein binding|cytoplasm|"defense response to fungus, incompatible interaction"|response to abscisic acid
Chr2	13726795	13727295	501	8.8	8.61	8.96	-0.35	0.0483	AT2G32320	13.8038	14.13	AT2G32320 |tRNA guanylyltransferase activity|cytoplasm|cytoplasm|cytoplasm|tRNA processing|tRNA processing
Chr2	13860962	13861105	144	4.98	4.04	5.55	-1.51	0.0485	AT2G32680	0.153978	0.0423655	AT2G32680 |response to molecule of oomycetes origin|detection of molecule of fungal origin|defense response to bacterium|signal transduction|plasma membrane|defense response|protein kinase binding|kinase activity|defense response to fungus|defense response to oomycetes|response to molecule of fungal origin|defense response to bacterium|response to molecule of bacterial origin|defense response to …
Chr2	14253434	14254653	1220	9.56	9.4	9.71	-0.3	0.0432	AT2G33700	17.5102	18.1897	AT2G33700 |regulation of transcription from RNA polymerase II promoter in response to salt stress|nucleus|chloroplast|protein dephosphorylation|regulation of transcription from RNA polymerase II promoter in response to salt stress|protein serine/threonine phosphatase activity|metal ion binding|regulation of transcription from RNA polymerase II promoter in response to salt stress|magnesium-depende…
Chr2	14260035	14260701	667	8.9	8.71	9.06	-0.35	0.0434	AT2G33710	9.52338	12.7025	AT2G33710 |nucleus|nucleus|protein binding|"regulation of transcription, DNA-templated"|DNA binding|DNA binding|nucleus|response to chitin|protein binding|DNA-binding transcription factor activity|ethylene-activated signaling pathway|"regulation of transcription, DNA-templated"|nucleolus|nucleus|DNA binding|"regulation of transcription, DNA-templated"|nucleus|DNA-binding transcription factor acti…
Chr2	14309742	14310333	592	7.2	6.52	7.66	-1.14	0.00152	AT2G33830	97.9074	27.9221	AT2G33830 |nucleus|multicellular organism development|nucleus
Chr2	14477536	14478409	874	8.15	7.89	8.38	-0.49	0.0426	AT2G34310	13.5326	11.5936	AT2G34310 |nucleus|GTP binding|nucleus|biological_process|GTP binding|integral component of membrane|nucleus|nucleus|nucleus|nucleus|nucleus
Chr2	14861645	14862087	443	6.06	5.38	6.52	-1.13	0.0245	AT2G35290	0.0417023	0.283361	AT2G35290 |biological_process|molecular_function
Chr2	14893743	14895062	1320	9.76	9.56	9.93	-0.37	0.019	AT2G35380	1.92541	1.35102	AT2G35380 |oxidation-reduction process|peroxidase activity|heme binding|metal ion binding|hydrogen peroxide catabolic process|extracellular region|hydrogen peroxide catabolic process|hydrogen peroxide catabolic process|peroxidase activity|metal ion binding|oxidation-reduction process|response to oxidative stress|hydrogen peroxide catabolic process
Chr2	14936685	14936956	272	4.92	3.75	5.55	-1.8	0.0297	AT2G35585	0.0538589	0.11843	AT2G35585 |nucleus|mitochondrion|integral component of membrane|molecular_function|biological_process
Chr2	14997895	14999025	1131	8.97	8.75	9.17	-0.42	0.0308	AT2G35680	77.8177	57.2706	AT2G35680 |phosphatidylglycerophosphatase activity|protein tyrosine phosphatase activity|protein tyrosine/serine/threonine phosphatase activity|phosphatidylglycerophosphatase activity|protein tyrosine/serine/threonine phosphatase activity|protein dephosphorylation|protein dephosphorylation|protein tyrosine/serine/threonine phosphatase activity|"phosphatidylinositol-4,5-bisphosphate 5-phosphatase …
Chr2	15012408	15012879	472	6.46	5.88	6.88	-1	0.0164	AT2G35710	3.4895	3.83784	AT2G35710 |protein glycosylation|mitochondrion|protein glycosylation|integral component of membrane|biosynthetic process|transferase activity|"transferase activity, transferring glycosyl groups"|"transferase activity, transferring glycosyl groups"|integral component of membrane|"transferase activity, transferring glycosyl groups"|"transferase activity, transferring hexosyl groups"|"transferase ac…
Chr2	15020831	15021526	696	7.7	7.23	8.05	-0.82	0.00445	AT2G35730	4.27176	12.213	AT2G35730 |mitochondrion|metal ion binding|metal ion transport|metal ion binding
Chr2	15229120	15230025	906	9.65	9.5	9.79	-0.29	0.0455	AT2G36320	26.6652	33.4298	AT2G36320 |DNA binding|nucleus|zinc ion binding|biological_process
Chr2	15370127	15370874	748	8.69	8.45	8.9	-0.45	0.0265	AT2G36680	14.7884	15.1792	AT2G36680 |nucleus|ESCRT I complex|endosome transport via multivesicular body sorting pathway|nucleus|ubiquitin-dependent protein catabolic process via the multivesicular body sorting pathway|ESCRT I complex|ESCRT I complex|nucleus|intracellular membrane-bounded organelle|ESCRT I complex|ESCRT I complex|ESCRT I complex|nucleus|protein targeting to membrane|ubiquitin-dependent protein catabolic pr…
Chr2	15830970	15831632	663	8.34	8.09	8.56	-0.48	0.015	AT2G37750	13.8239	47.169	AT2G37750 |molecular_function|biological_process
Chr2	15831904	15833118	1215	9.78	9.62	9.92	-0.3	0.0424	AT2G37760	70.9406	94.2132	AT2G37760 |response to salt stress|response to salt stress|response to water deprivation|aldo-keto reductase (NADP) activity|response to cadmium ion|cytoplasm|cytoplasm|response to cold|cytoplasm|response to water deprivation|cytoplasm|NADP+ binding|cytosol|response to toxic substance|cytosol|NADP+ binding|cytosol|response to cadmium ion|response to cadmium ion|response to cold|cytosol|response t…
Chr2	15876783	15877721	939	9.14	8.96	9.3	-0.35	0.0277	AT2G37940	37.368	48.8621	AT2G37940 |ceramide biosynthetic process|integral component of plasma membrane|inositol phosphoceramide synthase activity|sphingolipid biosynthetic process|integral component of plasma membrane|trans-Golgi network|plasma membrane|trans-Golgi network|inositol phosphoceramide synthase activity|sphingomyelin synthase activity|integral component of endoplasmic reticulum membrane|defense response|inte…
Chr2	15999927	16000938	1012	9.86	9.72	10	-0.28	0.0416	AT2G38185	3.57356	4.01386	AT2G38185 |nucleus|nucleus|mitotic cell cycle|nucleus|nucleus
Chr2	16106410	16106854	445	6.8	6.06	7.29	-1.23	0.00146	AT2G38465	1.7179	1.95782	AT2G38465 |molecular_function|plasma membrane|biological_process
Chr2	16138544	16139066	523	8.29	8.07	8.47	-0.4	0.0445	AT2G38570	5.63478	5.72692	AT2G38570 |molecular_function|biological_process
Chr2	16138544	16139066	523	8.29	8.07	8.47	-0.4	0.0445	AT2G38580	19.4619	18.5671	AT2G38580 |nucleus|biological_process|nucleus|cytosol|molecular_function
Chr2	16195438	16196087	650	8.06	7.82	8.27	-0.45	0.0436	AT2G38740	12.0865	16.9115	AT2G38740 |dephosphorylation|cytoplasm|metal ion binding|plasma membrane|sugar-phosphatase activity|hydrolase activity|cytosol|dephosphorylation
Chr2	16318675	16318859	185	5.05	4.08	5.63	-1.55	0.0403	AT2G39100	8.24102	6.38811	AT2G39100 |nucleus|zinc ion binding|nucleus
Chr2	16448810	16449018	209	5.15	4.08	5.76	-1.69	0.0299	AT2G39380	9.47632	7.49025	AT2G39380 |exocytosis|exocytosis|vesicle docking involved in exocytosis|exocyst|vesicle docking involved in exocytosis|exocyst|nucleus|exocyst|protein transport|exocyst
Chr2	16452540	16454569	2030	8.94	8.65	9.18	-0.53	0.017	AT2G39400	32.8593	18.1864	AT2G39400 |acylglycerol lipase activity|membrane|cytoplasm|hydrolase activity|hydrolase activity|endoplasmic reticulum|Golgi apparatus
Chr2	16465976	16466914	939	8.5	8.29	8.69	-0.4	0.0352	AT2G39435	1.0717	1.32637	AT2G39435 |RNA catabolic process|nucleus|apoplast|nucleus|nucleus|ribonuclease H2 complex|RNA catabolic process|nucleus|nucleus|transferase activity|nucleus
Chr2	16569475	16570306	832	7.99	7.72	8.22	-0.5	0.0268	AT2G39725	17.8235	22.7222	AT2G39725 |mitochondrion|catalytic activity|mitochondrion
Chr2	16647779	16647976	198	4.63	3.45	5.27	-1.81	0.047	AT2G39880	5.07914	5.19288	AT2G39880 |DNA-binding transcription factor activity|DNA binding|nucleus|pollen development|"regulation of transcription, DNA-templated"|DNA-binding transcription factor activity|"regulation of transcription, DNA-templated"|"regulation of transcription, DNA-templated"|nucleus|DNA binding
Chr2	16704675	16705866	1192	7.6	7.01	8.02	-1.01	0.00406	AT2G40004	0.0443362	0.022315	AT2G40004 |extracellular region
Chr2	16707645	16708937	1293	8.59	8.23	8.88	-0.65	0.0067	AT2G40010	33.4638	66.1758	AT2G40010 |cytoplasmic translation|cytoplasmic translation|structural constituent of ribosome|cytosolic ribosome|translational elongation|translational elongation|protein binding|cytosolic large ribosomal subunit|cytosolic ribosome|cytosolic ribosome|structural constituent of ribosome|translation|translational elongation|ribosomal large subunit assembly|cytosolic ribosome|cytosolic large ribosoma…
Chr2	16743021	16744675	1655	10.02	9.79	10.22	-0.43	0.00437	AT2G40095	9.21639	12.4551	AT2G40095 |mitochondrion|integral component of membrane|hydrolase activity|biological_process|mitochondrion|mitochondrion
Chr2	16750160	16750446	287	5.67	4.8	6.2	-1.4	0.0159	AT2G40113	5.09713	2.69289	AT2G40113 |biological_process|extracellular region|molecular_function
Chr2	16823218	16824497	1280	9.9	9.72	10.07	-0.35	0.0138	AT2G40270	6.73894	7.6234	AT2G40270 |chloroplast|protein kinase activity|protein kinase activity|protein phosphorylation|protein phosphorylation|protein kinase activity|integral component of membrane|ATP binding|integral component of membrane|protein phosphorylation|plasma membrane|chloroplast|plasma membrane|ATP binding|kinase activity
Chr2	17038890	17040227	1338	9.29	9.12	9.44	-0.32	0.0394	AT2G40820	18.9861	17.6195	AT2G40820 |biological_process|plasma membrane|nucleus|nucleus|mitochondrion
Chr2	17042701	17043292	592	8.68	8.45	8.88	-0.44	0.0246	AT2G40830	24.7787	23.2821	AT2G40830 |cell wall|ubiquitin protein ligase activity|ubiquitin-dependent protein catabolic process|protein ubiquitination|protein ubiquitination|chloroplast|ubiquitin protein ligase activity|response to salt stress|ubiquitin-dependent protein catabolic process|negative regulation of gibberellic acid mediated signaling pathway|protein ubiquitination|protein ubiquitination|metal ion binding|prote…
Chr2	17064368	17064928	561	6.23	5.58	6.68	-1.1	0.0214	AT2G40900	6.46719	3.87923	AT2G40900 |L-glutamine transmembrane transporter activity|extracellular region|membrane|seed development|plasma membrane|plasma membrane
Chr2	17140318	17141326	1009	9.03	8.8	9.22	-0.41	0.05	AT2G41110	48.1766	82.1284	AT2G41110 |protein catabolic process|pollen germination|protein binding|calcium ion binding|nucleus|protein catabolic process|cytoplasm
Chr2	17140318	17141326	1009	9.03	8.8	9.22	-0.41	0.05	AT2G41120	0.208515	0.258841	AT2G41120 |chloroplast|biological_process
Chr2	17235780	17236490	711	7.94	7.6	8.21	-0.62	0.0117	AT2G41360	0.0327043	0	AT2G41360 |molecular_function|biological_process
Chr2	17266548	17268022	1475	10.04	9.84	10.22	-0.38	0.00651	AT2G41420	70.9389	71.5097	AT2G41420 |plasma membrane|integral component of membrane|plasma membrane|megasporogenesis|plasma membrane|megasporogenesis
Chr2	17360476	17361570	1095	9.34	9.04	9.59	-0.55	0.00101	AT2G41640	5.55911	3.05096	AT2G41640 |"transferase activity, transferring glycosyl groups"|extracellular region|integral component of membrane|extracellular region|extracellular region
Chr2	17537559	17538595	1037	9	8.81	9.17	-0.36	0.0332	AT2G42010	7.75719	6.32079	AT2G42010 |phospholipase D activity|phospholipase D activity|nucleus|plasmodesma|cytoplasm|phospholipase D activity|lipid catabolic process|protein binding|membrane|"defense response to bacterium, incompatible interaction"|nucleus|"phosphatidylinositol-4,5-bisphosphate binding"|"defense response to bacterium, incompatible interaction"|response to cadmium ion|catalytic activity|N-acylphosphatidyle…
Chr2	17773612	17774385	774	8.49	8.22	8.71	-0.49	0.0357	AT2G42670	10.8626	9.17597	AT2G42670 |metal ion binding|cysteine dioxygenase activity|oxidation-reduction process|nucleus|nucleus|nucleus|chloroplast|"oxidoreductase activity, acting on single donors with incorporation of molecular oxygen, incorporation of two atoms of oxygen"|oxidation-reduction process|cytoplasm
Chr2	17960729	17961477	749	8.87	8.68	9.04	-0.35	0.0441	AT2G43210	17.4288	13.4291	AT2G43210 |cellular_component|molecular_function|biological_process
Chr2	17975230	17975873	644	7.99	7.75	8.2	-0.45	0.0467	AT2G43240	7.43261	10.278	AT2G43240 |nucleotide-sugar transmembrane transporter activity|Golgi apparatus|carbohydrate transport|pyrimidine nucleotide-sugar transmembrane transport|nucleotide-sugar transmembrane transport|integral component of membrane|integral component of Golgi membrane|sialic acid transmembrane transporter activity|integral component of Golgi membrane|pyrimidine nucleotide-sugar transmembrane transporte…
Chr2	17998894	17999839	946	9.09	8.9	9.26	-0.35	0.0431	AT2G43320	27.4431	34.2894	AT2G43320 |chloroplast|methyltransferase activity|chloroplast|methylation
Chr2	18046492	18047394	903	9.63	9.47	9.78	-0.32	0.0322	AT2G43460	990.856	993.238	AT2G43460 |cytosolic ribosome|cytosolic ribosome|translation|cytosolic large ribosomal subunit|cytosolic large ribosomal subunit|cytosolic large ribosomal subunit|cytosolic ribosome|cytosolic large ribosomal subunit|cytosolic ribosome|translation|ribosome biogenesis|structural constituent of ribosome|cytosolic large ribosomal subunit|cytosolic ribosome|translation|cytosolic ribosome|cytosolic lar…
Chr2	18230800	18232652	1853	9.41	9.19	9.6	-0.41	0.00587	AT2G44065	48.6871	42.3687	AT2G44065 |large ribosomal subunit|translation|structural constituent of ribosome|mitochondrial translation|mitochondrial large ribosomal subunit|chloroplast|mitochondrial large ribosomal subunit|chloroplast|translation|large ribosomal subunit|mitochondrial translation|mitochondrial large ribosomal subunit|mitochondrial large ribosomal subunit|mitochondrial translation|large ribosomal subunit|tra…
Chr2	18230800	18232652	1853	9.41	9.19	9.6	-0.41	0.00587	AT2G44070	0.612605	0.298414	AT2G44070 |translational initiation|eukaryotic translation initiation factor 2B complex|translational initiation|GTP binding|translation initiation factor activity|GTP binding|translation initiation factor activity|translational initiation|eukaryotic translation initiation factor 2B complex
Chr2	18253160	18254968	1809	9.85	9.64	10.03	-0.38	0.0197	AT2G44130	0	0	AT2G44130 |protein binding|cytosol|protein binding|cytoplasm|regulation of phenylpropanoid metabolic process|regulation of phenylpropanoid metabolic process
Chr2	18253160	18254968	1809	9.85	9.64	10.03	-0.38	0.0197	AT2G44140	8.28968	9.65869	AT2G44140 |autophagy|autophagy|chloroplast|autophagy|peptidase activity|autophagy|cysteine-type peptidase activity|chloroplast|proteolysis|cytoplasm|protein transport|autophagy|chloroplast|cysteine-type peptidase activity|proteolysis|cysteine-type peptidase activity|peptidase activity|cysteine-type peptidase activity|cytoplasm|autophagy|protein transport|chloroplast
Chr2	18330484	18331188	705	9.25	9.08	9.41	-0.32	0.0365	AT2G44420	14.1864	10.6138	AT2G44420 |cytoplasm|chloroplast|protein-N-terminal asparagine amidohydrolase activity|biological_process|protein-N-terminal asparagine amidohydrolase activity|chloroplast
Chr2	18359312	18360171	860	7.08	6.48	7.5	-1.02	0.0107	AT2G44480	1.04786	1.18278	AT2G44480 |"hydrolase activity, hydrolyzing O-glycosyl compounds"|scopolin beta-glucosidase activity|"hydrolase activity, hydrolyzing O-glycosyl compounds"|chloroplast|beta-glucosidase activity|integral component of membrane|nucleus|extracellular region|carbohydrate metabolic process
Chr2	18383633	18384548	916	8.98	8.8	9.14	-0.34	0.0482	AT2G44530	39.5438	40.0701	AT2G44530 |chloroplast|phosphorylation|phosphorylation|ATP binding|kinase activity|ATP binding|magnesium ion binding|nucleotide biosynthetic process|purine nucleotide biosynthetic process|5-phosphoribose 1-diphosphate biosynthetic process|cytoplasm|plastid|nucleotide biosynthetic process|ribose phosphate diphosphokinase activity|nucleotide biosynthetic process|ribose phosphate diphosphokinase com…
Chr2	18439462	18439596	135	4.65	3.32	5.33	-2.01	0.0289	AT2G44735	2.57621	2.97656	AT2G44735 |molecular_function|mitochondrion|biological_process
Chr2	18442144	18442288	145	3.74	-0.01	4.68	-4.69	0.00751	AT2G44740	0	0.0169022	AT2G44740 |cyclin-dependent protein serine/threonine kinase activity|protein binding|regulation of cell cycle|cell division|regulation of cyclin-dependent protein serine/threonine kinase activity|cell cycle|regulation of cyclin-dependent protein serine/threonine kinase activity|protein kinase binding|cyclin-dependent protein serine/threonine kinase activity|regulation of cyclin-dependent protein …
Chr2	18501910	18502532	623	8.69	8.41	8.92	-0.51	0.012	AT2G44860	314.211	250.415	AT2G44860 |ribosome biogenesis|translation|cytosolic large ribosomal subunit|cytosolic large ribosomal subunit|translation|cytosolic large ribosomal subunit|translation|cytosolic large ribosomal subunit|ribosome|nucleus|cytosolic large ribosomal subunit|cytosolic large ribosomal subunit|assembly of large subunit precursor of preribosome|nucleolus|structural constituent of ribosome|nucleus|transla…
Chr2	18551585	18552085	501	8.53	8.27	8.75	-0.48	0.0261	AT2G44970	23.8451	18.4569	AT2G44970 |nucleus
Chr2	18624293	18625471	1179	9.45	9.23	9.65	-0.42	0.00688	AT2G45170	31.4211	33.1251	AT2G45170 |cellular response to nitrogen starvation|protein transport|microtubule binding|membrane|autophagosome membrane|nucleus|protein binding|autophagosome|autophagy|autophagosome membrane|cellular response to starvation|autophagosome membrane|autophagy|microtubule|cytoplasmic vesicle|microtubule|autophagy|cytoplasmic vesicle|cytoplasm|cellular response to starvation|autophagosome|cellular re…
Chr2	18641152	18642981	1830	10.09	9.94	10.23	-0.29	0.042	AT2G45210	18.9978	13.0051	AT2G45210 |mitochondrion|multicellular organism development|response to auxin|nucleus|auxin-activated signaling pathway|positive regulation of leaf senescence|molecular_function|regulation of growth|regulation of seed germination|auxin-activated signaling pathway
Chr2	18700667	18702071	1405	9.25	9.08	9.41	-0.33	0.0343	AT2G45380	25.4798	26.704	AT2G45380 |biological_process|molecular_function|nucleus|nucleus|nucleus
Chr2	18752194	18752830	637	8.63	8.32	8.89	-0.58	0.00174	AT2G45500	9.04073	8.19612	AT2G45500 |nucleus|nucleus|nucleus|ATP binding|ATP binding|nucleus
Chr2	18847599	18847732	134	4.07	2.16	4.86	-2.7	0.0325	AT2G45760	6.73541	0.774075	AT2G45760 |molecular_function|defense response|membrane
Chr2	18986124	18986822	699	8.55	8.31	8.76	-0.44	0.0494	AT2G46240	8.47928	11.8065	AT2G46240 |response to hydrogen peroxide|chaperone binding|defense response to fungus|vegetative to reproductive phase transition of meristem|"defense response to fungus, incompatible interaction"|response to heat|nucleus|defense response to fungus|protein binding|response to heat|calmodulin binding|induction of programmed cell death|autophagy|response to heat|protein binding|plasmodesma|"defense…
Chr2	19105585	19105770	186	4.79	3.58	5.44	-1.86	0.0361	AT2G46530	1.04802	1.56623	AT2G46530 |nucleus|nucleus|auxin-activated signaling pathway|"regulation of transcription, DNA-templated"|auxin-activated signaling pathway|nucleus|"regulation of transcription, DNA-templated"|plasmodesma|"regulation of transcription, DNA-templated"|nucleus|DNA-binding transcription factor activity|DNA binding|DNA-binding transcription factor activity
Chr2	19180734	19181737	1004	8.21	7.97	8.42	-0.46	0.0489	AT2G46690	31.9721	33.2862	AT2G46690 |response to auxin|auxin-activated signaling pathway|multicellular organism development|auxin-activated signaling pathway|molecular_function|regulation of growth
Chr2	19208251	19208548	298	4.72	3.07	5.47	-2.4	0.0222	AT2G46750	14.5738	7.39749	AT2G46750 |membrane|FAD binding|L-gulonolactone oxidase activity|L-ascorbic acid biosynthetic process|extracellular region|oxidation-reduction process|L-ascorbic acid biosynthetic process|FAD binding|L-ascorbic acid biosynthetic process|"D-arabinono-1,4-lactone oxidase activity"|L-ascorbic acid biosynthetic process
Chr2	19376226	19377276	1051	8.9	8.6	9.15	-0.55	0.0105	AT2G47190	5.404	3.09408	AT2G47190 |cellular response to phosphate starvation|"positive regulation of transcription, DNA-templated"|response to salt stress|nucleus|DNA-binding transcription factor activity|"positive regulation of transcription, DNA-templated"|response to water deprivation|response to cadmium ion|"positive regulation of transcription, DNA-templated"|calmodulin binding|DNA binding|cellular response to phos…
Chr2	19377411	19377650	240	5.28	4.24	5.87	-1.63	0.0205	AT2G47190	5.404	3.09408	AT2G47190 |cellular response to phosphate starvation|"positive regulation of transcription, DNA-templated"|response to salt stress|nucleus|DNA-binding transcription factor activity|"positive regulation of transcription, DNA-templated"|response to water deprivation|response to cadmium ion|"positive regulation of transcription, DNA-templated"|calmodulin binding|DNA binding|cellular response to phos…
Chr2	19377708	19378577	870	7.35	6.85	7.72	-0.87	0.0152	AT2G47200	6.12316	5.9429	AT2G47200 |mitochondrion|molecular_function|biological_process
Chr2	19410055	19414004	3950	10.45	10.26	10.63	-0.37	0.0438	AT2G47270	96.4165	119.47	AT2G47270 |protein dimerization activity|mitochondrion|"regulation of transcription, DNA-templated"|DNA binding|DNA-binding transcription factor activity|"regulation of transcription, DNA-templated"|"regulation of transcription, DNA-templated"|cell differentiation|"regulation of transcription, DNA-templated"|DNA-binding transcription factor activity|"regulation of transcription, DNA-templated"|re…
Chr2	19515370	19516206	837	7.52	6.99	7.9	-0.91	0.00585	AT2G47570	0	0.0340037	AT2G47570 |cytosolic large ribosomal subunit|cytosolic large ribosomal subunit|large ribosomal subunit|ribosome|cytosolic large ribosomal subunit|cytosolic large ribosomal subunit|large ribosomal subunit|cytosolic large ribosomal subunit|large ribosomal subunit|translation|cytosolic large ribosomal subunit|translation|structural constituent of ribosome|translation|cytosolic large ribosomal subuni…
Chr2	19534571	19535497	927	8.17	7.9	8.4	-0.5	0.0211	AT2G47630	15.8007	33.0296	AT2G47630 |hydrolase activity|catalytic activity|acylglycerol lipase activity|mitochondrion|membrane|extracellular region|plasma membrane
Chr2	19624220	19625018	799	9.3	9.09	9.48	-0.39	0.0155	AT2G47950	2.28568	1.74035	AT2G47950 |biological_process|molecular_function|nucleus|nucleus
Chr2	19628253	19628405	153	3.96	1.58	4.81	-3.23	0.0225	AT2G47960	45.5904	52.3208	AT2G47960 |chloroplast|molecular_function|biological_process
Chr3	34933	35136	204	4.59	3.16	5.29	-2.13	0.0241	AT3G01100	16.0785	18.3629	AT3G01100 |plasma membrane|mechanosensitive ion channel activity|calcium activated cation channel activity|plasma membrane|chloroplast|plasma membrane|integral component of membrane|nucleus|integral component of membrane
Chr3	167439	168243	805	9.73	9.59	9.86	-0.28	0.0497	AT3G01435	18.5741	13.6348	AT3G01435 |regulation of transcription by RNA polymerase II|transcription coregulator activity|protein binding|nucleus|mediator complex|regulation of transcription by RNA polymerase II|mediator complex|mediator complex|nucleus|mediator complex|regulation of transcription by RNA polymerase II|nucleus|mediator complex|mediator complex
Chr3	239397	240236	840	9.16	8.96	9.34	-0.38	0.0276	AT3G01640	17.0188	22.4447	AT3G01640 |glucuronokinase activity|cytosol|ATP binding|cell wall biogenesis|inositol metabolic process|inositol metabolic process|cytosol|ATP binding|phosphorylation|glucuronokinase activity|ATP binding|poly(U) RNA binding|phosphorylation|ATP binding|cytoplasm|metal ion binding|pollen tube development|ATP binding|ATP binding|kinase activity|cytoplasm
Chr3	326216	327275	1060	9.16	8.93	9.35	-0.42	0.0132	AT3G01970	40.3115	48.9119	AT3G01970 |DNA-binding transcription factor activity|"regulation of transcription, DNA-templated"|DNA-binding transcription factor activity|DNA-binding transcription factor activity|"regulation of transcription, DNA-templated"|phosphate ion transport|"regulation of transcription, DNA-templated"|"regulation of transcription, DNA-templated"|metal ion binding|transcription factor binding|protein bin…
Chr3	469868	470547	680	9.11	8.91	9.28	-0.36	0.0233	AT3G02320	13.8173	13.174	AT3G02320 |tRNA N2-guanine methylation|nucleus|tRNA processing|tRNA (guanine-N2-)-methyltransferase activity|tRNA N2-guanine methylation|nucleus|RNA binding|tRNA processing|tRNA (guanine-N2-)-methyltransferase activity|tRNA binding|tRNA (guanine-N2-)-methyltransferase activity|tRNA (guanine-N2-)-methyltransferase activity
Chr3	595969	596492	524	8.55	8.36	8.72	-0.36	0.0479	AT3G02750	10.0777	11.5462	AT3G02750 |magnesium-dependent protein serine/threonine phosphatase activity|protein dephosphorylation|chloroplast|chloroplast|protein serine/threonine phosphatase activity|protein dephosphorylation|magnesium-dependent protein serine/threonine phosphatase activity|protein serine/threonine phosphatase activity|protein serine/threonine phosphatase activity|chloroplast|protein dephosphorylation|meta…
Chr3	600928	601475	548	6.57	6.12	6.92	-0.79	0.0463	AT3G02770	36.0744	24.9422	AT3G02770 |regulation of RNA metabolic process|regulation of RNA metabolic process|cytoplasm|ribonuclease inhibitor activity|4-hydroxy-4-methyl-2-oxoglutarate aldolase activity|metal ion binding
Chr3	606368	607875	1508	9.74	9.57	9.9	-0.33	0.0299	AT3G02800	16.884	20.4625	AT3G02800 |cytoplasm|phosphatase activity|nucleus|cytoplasm|nucleus|protein binding|protein tyrosine phosphatase activity|phosphoprotein phosphatase activity|protein tyrosine phosphatase activity|cytoplasm|phosphoprotein phosphatase activity
Chr3	763856	764665	810	7.1	6.56	7.49	-0.92	0.00555	AT3G03272	0.0429672	0.0444509	AT3G03272 |vesicle|regulation of protein localization to cell surface|extracellular region|regulation of double fertilization forming a zygote and endosperm|extracellular region|double fertilization forming a zygote and endosperm
Chr3	927948	930057	2110	10.08	9.89	10.25	-0.37	0.0136	AT3G03720	11.9621	10.944	AT3G03720 |basic amino acid transmembrane transporter activity|amino acid transport|vacuolar membrane|vacuolar membrane|transmembrane transport|plant-type vacuole membrane|plant-type vacuole membrane|vacuole|vacuole|transmembrane transporter activity|vacuolar membrane|plant-type vacuole membrane|integral component of membrane
Chr3	954609	954746	138	3.38	-0.01	4.31	-4.32	0.0284	AT3G03776	0.386616	0.449379	AT3G03776 |molecular_function|biological_process
Chr3	1024308	1025205	898	9.16	8.98	9.31	-0.34	0.0495	AT3G03960	160.379	157.487	AT3G03960 |chaperonin-containing T-complex|unfolded protein binding|protein folding chaperone|chaperonin-containing T-complex|cytoplasm|ATP binding|protein folding chaperone|positive regulation of transport|chloroplast|membrane|ATP binding|protein folding|protein binding|protein folding chaperone|plasmodesma|cytosol|chaperonin-containing T-complex|protein binding
Chr3	1035138	1035944	807	8.34	8.11	8.54	-0.43	0.0384	AT3G04000	2.0335	0.944743	AT3G04000 |alcohol dehydrogenase (NADP+) activity|chloroplast|oxidation-reduction process|protein binding|chloroplast|oxidoreductase activity
Chr3	1062273	1063098	826	8.61	8.32	8.86	-0.54	0.00674	AT3G04070	20.2441	18.8615	AT3G04070 |DNA-binding transcription factor activity|DNA-binding transcription factor activity|"positive regulation of transcription, DNA-templated"|"regulation of transcription, DNA-templated"|sequence-specific DNA binding|nucleus|"positive regulation of transcription, DNA-templated"|"positive regulation of transcription, DNA-templated"|positive regulation of ethylene biosynthetic process|"regul…
Chr3	1067527	1067814	288	5.88	5.1	6.38	-1.28	0.0158	AT3G04080	17.1937	19.1273	AT3G04080 |dUTP phosphohydrolase activity|guanosine-diphosphatase activity|trans-Golgi network|dCTP phosphohydrolase activity|uridine-diphosphatase activity|cytoplasm|Golgi membrane|trans-Golgi network|endosome|Golgi membrane|dTTP phosphohydrolase activity|integral component of membrane|ATPase activity|nucleoside-diphosphatase activity|nucleoside-diphosphatase activity|trans-Golgi network|Golgi a…
Chr3	1083935	1084571	637	8.37	8.16	8.56	-0.4	0.0472	AT3G04130	9.0456	6.99802	AT3G04130 |mitochondrion|chloroplast|molecular_function|chloroplast|biological_process
Chr3	1196617	1197355	739	8.49	8.24	8.71	-0.47	0.0193	AT3G04480	15.2867	15.1574	AT3G04480 |peptidyl-diphthamide biosynthetic process from peptidyl-histidine|peptidyl-diphthamide biosynthetic process from peptidyl-histidine|endoribonuclease activity|diphthine-ammonia ligase activity|endoribonuclease activity|peptidyl-diphthamide biosynthetic process from peptidyl-histidine
Chr3	1292536	1292735	200	5.02	3.85	5.66	-1.81	0.0222	AT3G04735	0.0271096	0.714156	AT3G04735 |cell-cell signaling|apoplast|extracellular region
Chr3	1422842	1423571	730	8.59	8.38	8.77	-0.38	0.0353	AT3G05090	20.7273	21.3587	AT3G05090 |positive regulation of protein deubiquitination|Cul4-RING E3 ubiquitin ligase complex|nucleotide binding|nucleus|positive regulation of protein deubiquitination|lateral root formation|nucleus|ubiquitin binding|Cul4-RING E3 ubiquitin ligase complex|nucleus|positive regulation of protein deubiquitination
Chr3	1447751	1449468	1718	9.92	9.75	10.08	-0.33	0.0394	AT3G05155	2.85	4.01662	AT3G05155 |integral component of plasma membrane|integral component of membrane|transmembrane transport|carbohydrate transmembrane transporter activity|membrane|carbohydrate:proton symporter activity|integral component of plasma membrane|transmembrane transporter activity|carbohydrate:proton symporter activity
Chr3	1731208	1731431	224	4.65	3.16	5.37	-2.21	0.0464	AT3G05810	69.0342	76.2579	AT3G05810 |biological_process|chloroplast|chloroplast|molecular_function
Chr3	1755132	1756575	1444	9.49	9.3	9.66	-0.36	0.0342	AT3G05870	13.9861	13.9773	AT3G05870 |protein binding|anaphase-promoting complex|zinc ion binding|ubiquitin-protein transferase activity|protein binding|cell cycle|ubiquitin-dependent protein catabolic process|ubiquitin protein ligase activity|ubiquitin-dependent protein catabolic process|anaphase-promoting complex|cullin family protein binding|metal ion binding|protein binding|protein binding|ubiquitin-dependent protein c…
Chr3	1755132	1756575	1444	9.49	9.3	9.66	-0.36	0.0342	AT3G05880	106.298	87.7572	AT3G05880 |response to cold|response to cold|response to abscisic acid|hyperosmotic salinity response|hyperosmotic salinity response|hyperosmotic salinity response|molecular_function|hyperosmotic salinity response|integral component of membrane
Chr3	1775936	1776714	779	8.86	8.54	9.11	-0.57	0.00156	AT3G05937	16.917	20.6897	AT3G05937 |biological_process|molecular_function|mitochondrion|molecular_function
Chr3	1892255	1892738	484	8.53	8.33	8.7	-0.38	0.0464	AT3G06250	21.2788	20.5041	AT3G06250 |nucleus|nucleus|nucleus|"regulation of transcription, DNA-templated"|zinc ion binding|"regulation of transcription, DNA-templated"|nucleus|response to red or far red light|"regulation of transcription, DNA-templated"
Chr3	2004211	2005408	1198	8.39	8.04	8.66	-0.62	0.00371	AT3G06490	2.12108	1.61146	AT3G06490 |nucleus|response to jasmonic acid|sequence-specific DNA binding|response to abscisic acid|nucleus|response to ethylene|"regulation of transcription, DNA-templated"|sequence-specific DNA binding|response to salt stress|nucleus|response to salt stress|"regulation of transcription, DNA-templated"|DNA-binding transcription factor activity|response to fungus|defense response|DNA-binding tra…
Chr3	2012080	2012746	667	8.18	7.94	8.39	-0.45	0.0467	AT3G06500	11.2366	11.015	AT3G06500 |circadian rhythm|extracellular region|sucrose alpha-glucosidase activity|regulation of seed germination|sucrose alpha-glucosidase activity|mitochondrion|mitochondrion|sucrose catabolic process|regulation of timing of transition from vegetative to reproductive phase|sucrose catabolic process|mitochondrion|beta-fructofuranosidase activity
Chr3	2180455	2181294	840	9.3	9.12	9.46	-0.33	0.0333	AT3G06910	8.86119	7.38855	AT3G06910 |protein desumoylation|nucleus|nucleus|cysteine-type peptidase activity|protein desumoylation|SUMO-specific isopeptidase activity|SUMO-specific isopeptidase activity|protein desumoylation|protein desumoylation|cysteine-type peptidase activity|protein desumoylation|plasmodesma|protein desumoylation|proteolysis
Chr3	2243895	2244844	950	8.43	8.2	8.63	-0.43	0.0424	AT3G07090	76.1916	79.5817	AT3G07090 |molecular_function|cytoplasm|nucleus|biological_process|cytoplasm|cytoplasm
Chr3	2279093	2279858	766	8.95	8.67	9.19	-0.52	0.00563	AT3G07160	38.336	38.6181	AT3G07160 |"1,3-beta-D-glucan synthase complex"|regulation of cell shape|pollen development|developmental growth|(1->3)-beta-D-glucan biosynthetic process|regulation of pollen tube growth|plasma membrane|"1,3-beta-D-glucan synthase complex"|generative cell mitosis|pollen germination|callose deposition in cell wall|microsporogenesis|pollen development|"1,3-beta-D-glucan synthase activity"|Golgi ap…
Chr3	2280166	2280928	763	9.45	9.27	9.61	-0.34	0.0188	AT3G07170	47.2888	43.0068	AT3G07170 |cytoplasm|"transferase activity, transferring glycosyl groups"|phospholipase activity|biological_process
Chr3	2413646	2414414	769	8.9	8.69	9.09	-0.4	0.0303	AT3G07565	26.5097	22.4	AT3G07565 |nucleus|nucleus|nucleus|chloroplast|biological_process
Chr3	2455320	2455876	557	8.81	8.61	8.99	-0.38	0.028	AT3G07680	42.1279	39.9209	AT3G07680 |endoplasmic reticulum-Golgi intermediate compartment|protein transmembrane transporter activity|Golgi cisterna membrane|endoplasmic reticulum membrane|endoplasmic reticulum membrane|Golgi apparatus|endoplasmic reticulum|COPII-coated ER to Golgi transport vesicle|integral component of membrane|Golgi cisterna membrane|endoplasmic reticulum|membrane|COPII-coated ER to Golgi transport vesi…
Chr3	2550631	2551320	690	8.38	8.15	8.58	-0.43	0.0267	AT3G07980	5.01591	3.14595	AT3G07980 |protein kinase activity|ATP binding|vacuole|signal transduction by protein phosphorylation|cell cycle|ATP binding|activation of protein kinase activity|vacuole|protein serine/threonine kinase activity|signal transduction by protein phosphorylation|nucleolus|plasma membrane organization|activation of protein kinase activity|protein serine/threonine kinase activity|protein kinase activit…
Chr3	2560609	2561619	1011	9.2	9.02	9.36	-0.34	0.0241	AT3G08020	12.2844	9.93067	AT3G08020 |histone acetyltransferase complex|"negative regulation of transcription, DNA-templated"|positive regulation of transcription by RNA polymerase II|positive regulation of transcription by RNA polymerase II|nuclear chromatin|nucleus|positive regulation of transcription by RNA polymerase II|histone binding|"negative regulation of transcription, DNA-templated"|nucleus|metal ion binding|"neg…
Chr3	2585902	2586622	721	9.18	9.01	9.34	-0.33	0.0411	AT3G08520	4435.31	3175.84	AT3G08520 |cytosolic large ribosomal subunit|translation|cytosolic large ribosomal subunit|ribosome|cytosolic large ribosomal subunit|translation|translation|cytosolic large ribosomal subunit|structural constituent of ribosome
Chr3	2645163	2646954	1792	9.94	9.74	10.11	-0.37	0.0108	AT3G08710	37.3349	40.7886	AT3G08710 |plastid|cell communication|protein disulfide oxidoreductase activity|cytoplasm|plasma membrane|oxidation-reduction process|plasma membrane|nucleus|plasma membrane|plasma membrane|cytoplasm|glycerol ether metabolic process|cytosol|cell redox homeostasis|cytoplasm|plasma membrane|plasma membrane
Chr3	2650030	2651072	1043	9.23	8.99	9.44	-0.46	0.00988	AT3G08720	22.0576	26.7853	AT3G08720 |protein phosphorylation|kinase activity|protein serine/threonine kinase activity|protein serine/threonine kinase activity|protein kinase activity|response to cold|positive regulation of translation|nucleus|response to heat|protein kinase activity|ATP binding|positive regulation of translation|response to heat|protein phosphorylation|ATP binding|protein binding|protein kinase activity|k…
Chr3	2748321	2748736	416	5.84	4.54	6.51	-1.97	0.0102	AT3G09000	19.2783	20.2022	AT3G09000 |biological_process|microtubule associated complex|microtubule associated complex|molecular_function
Chr3	2753269	2754010	742	6.79	6.28	7.17	-0.89	0.0392	AT3G09020	0.851485	1.59682	AT3G09020 |transferase activity|integral component of membrane|Golgi apparatus|transferase activity|"transferase activity, transferring glycosyl groups"
Chr3	2896990	2897317	328	6.01	5.4	6.43	-1.03	0.0413	AT3G09405	2.43901	6.54285	AT3G09405 |pectin acetylesterase activity|plant-type cell wall|cell wall organization|cell wall organization|extracellular region|cell wall|extracellular region|extracellular region|extracellular region|cell wall organization|hydrolase activity|cell wall organization
Chr3	2914788	2915291	504	6.63	6.18	6.97	-0.79	0.0485	AT3G09480	19.7707	46.1565	AT3G09480 |DNA binding|nucleus|nucleus|protein heterodimerization activity|DNA binding|nucleosome
Chr3	3249565	3249893	329	6.05	5.4	6.5	-1.1	0.0249	AT3G10450	6.80364	4.02459	AT3G10450 |secondary metabolic process|extracellular region|serine-type carboxypeptidase activity|extracellular region|extracellular region|proteolysis|serine-type carboxypeptidase activity|proteolysis|proteolysis|extracellular region|serine-type carboxypeptidase activity|serine-type carboxypeptidase activity|extracellular region
Chr3	3324444	3325000	557	8.39	8.16	8.59	-0.43	0.0362	AT3G10640	18.8612	19.8678	AT3G10640 |cytoplasm|multivesicular body membrane|protein binding|protein binding|vacuolar transport|multivesicular body membrane|protein binding|multivesicular body|protein transport|cytoplasm|multivesicular body|multivesicular body membrane|vesicle-mediated transport
Chr3	3416785	3417750	966	9.15	8.97	9.31	-0.34	0.0433	AT3G10915	27.2175	25.0067	AT3G10915 |nucleus|biological_process|integral component of membrane|nucleus|endoplasmic reticulum membrane|endoplasmic reticulum membrane|endoplasmic reticulum|endoplasmic reticulum membrane|endoplasmic reticulum membrane|endoplasmic reticulum membrane|nucleus|endoplasmic reticulum membrane|endoplasmic reticulum membrane|endoplasmic reticulum membrane|nucleus
Chr3	3420145	3420834	690	9.07	8.77	9.31	-0.54	0.00106	AT3G10930	12.4352	19.3209	AT3G10930 |extracellular space|defense response to bacterium|molecular_function|negative regulation of response to oxidative stress|response to salt stress|response to hydrogen peroxide|defense response to bacterium|negative regulation of gene expression|mitochondrion|response to salt stress
Chr3	3435235	3436239	1005	9.07	8.84	9.27	-0.43	0.0093	AT3G10970	21.8574	20.7169	AT3G10970 |chloroplast|chloroplast|hydrolase activity|chloroplast
Chr3	3534205	3534448	244	5.5	4.2	6.18	-1.98	0.014	AT3G11280	6.27246	8.17922	AT3G11280 |"regulation of transcription, DNA-templated"|response to gibberellin|transcription regulatory region DNA binding|nucleus|"regulation of transcription, DNA-templated"|nucleus|response to salicylic acid|nucleus|response to gibberellin|"regulation of transcription, DNA-templated"|DNA binding|DNA-binding transcription factor activity|transcription regulatory region DNA binding
Chr3	3602054	3603117	1064	9.6	9.39	9.77	-0.38	0.0109	AT3G11440	3.57192	3.49846	AT3G11440 |nucleus|DNA binding|transcription regulatory region DNA binding|protein storage vacuole organization|cell differentiation|response to ethylene|nucleus|transcription regulatory region DNA binding|DNA-binding transcription factor activity|positive regulation of programmed cell death|gibberellic acid mediated signaling pathway|"positive regulation of transcription, DNA-templated"|nucleus|…
Chr3	3751644	3752520	877	9.27	9.09	9.43	-0.34	0.034	AT3G11880	16.3166	15.9115	AT3G11880 |molecular_function|Golgi apparatus|nucleus|nucleus|biological_process|endoplasmic reticulum|mitochondrion
Chr3	3846821	3847557	737	8.88	8.67	9.06	-0.39	0.0305	AT3G12070	11.5022	7.25344	AT3G12070 |protein geranylgeranylation|Rab-protein geranylgeranyltransferase complex|protein geranylgeranylation|Rab geranylgeranyltransferase activity|Rab-protein geranylgeranyltransferase complex|metal ion binding|protein geranylgeranylation|Rab geranylgeranyltransferase activity|Rab-protein geranylgeranyltransferase complex|protein geranylgeranylation|protein geranylgeranylation|Rab geranylger…
Chr3	3865684	3866547	864	9.19	9.01	9.35	-0.35	0.024	AT3G12130	58.2218	52.4942	AT3G12130 |RNA binding|nucleic acid binding|"regulation of transcription, DNA-templated"|nucleus|DNA-binding transcription factor activity|nucleus|"regulation of photoperiodism, flowering"|"regulation of transcription, DNA-templated"|"regulation of photoperiodism, flowering"|RNA binding|metal ion binding|"regulation of transcription, DNA-templated"|metal ion binding|positive regulation of leaf se…
Chr3	3934080	3934621	542	8.2	7.93	8.43	-0.5	0.0197	AT3G12360	37.3826	30.7447	AT3G12360 |protein binding|cellular protein localization|membrane|response to salt stress|response to salt stress|plasma membrane|protein binding|plasma membrane|nucleus|cytoplasm|cytoplasm|integral component of membrane|plasma membrane
Chr3	3957846	3958530	685	8.84	8.62	9.02	-0.4	0.0172	AT3G12480	46.6593	36.2672	AT3G12480 |protein binding|nucleus|transcription coregulator activity|DNA binding|nucleus|cytosol|"regulation of transcription, DNA-templated"|DNA-binding transcription factor activity|nucleus|protein binding|protein binding|protein heterodimerization activity|"regulation of transcription, DNA-templated"|protein binding|protein binding|protein binding|"regulation of transcription, DNA-templated"
Chr3	4032520	4033371	852	8.74	8.52	8.92	-0.4	0.027	AT3G12690	6.08806	5.99816	AT3G12690 |cytoplasm|pollen tube growth|cytoplasm|protein binding|unidimensional cell growth|pollen tube growth|kinase activity|pollen tube growth|protein phosphorylation|protein binding|cytoplasm|unidimensional cell growth|cytoplasm|protein phosphorylation|plasma membrane|ATP binding|protein serine/threonine kinase activity|kinase activity|protein phosphorylation|ATP binding|protein serine/threo…
Chr3	4308999	4311780	2782	10.23	10.04	10.4	-0.35	0.025	AT3G13300	46.3847	45.2429	AT3G13300 |mRNA processing|protein homodimerization activity|mRNA binding|P-body|cytosol|protein homodimerization activity|nucleus|cytosol|deadenylation-independent decapping of nuclear-transcribed mRNA|deadenylation-independent decapping of nuclear-transcribed mRNA|mRNA catabolic process|nucleus|nucleus|deadenylation-independent decapping of nuclear-transcribed mRNA|P-body|deadenylation-independ…
Chr3	4308999	4311780	2782	10.23	10.04	10.4	-0.35	0.025	AT3G13310	64.7201	51.49	AT3G13310 |chloroplast|protein folding|chloroplast
Chr3	4337049	4338031	983	9.03	8.84	9.19	-0.35	0.044	AT3G13350	23.6712	16.0163	AT3G13350 |DNA-binding transcription factor activity|nucleus|protein binding|DNA binding|nucleus
Chr3	4406052	4406198	147	4.13	2	4.96	-2.96	0.0237	AT3G13510	35.3114	30.3054	AT3G13510 |extracellular region|biological_process
Chr3	4656490	4657623	1134	8.89	8.68	9.08	-0.4	0.0224	AT3G14060	115.439	240.335	AT3G14060 |molecular_function|mitochondrion|cell wall|biological_process|cytoplasm
Chr3	4761473	4761852	380	5.18	2.99	6.01	-3.02	0.00109	AT3G14280	1.32854	1.83525	AT3G14280 |nucleus|biological_process|transaminase activity
Chr3	4906900	4907986	1087	9.9	9.71	10.07	-0.36	0.0187	AT3G14590	14.3606	16.0685	AT3G14590 |plasma membrane|integral component of membrane|plasma membrane|plasma membrane|chloroplast|plasma membrane|lipid transport|lipid binding|plasma membrane
Chr3	4908928	4910275	1348	9.71	9.55	9.85	-0.31	0.0368	AT3G14595	44.4799	86.2189
Chr3	4914908	4915581	674	7.53	7.21	7.8	-0.59	0.036	AT3G14620	12.4829	3.22042	AT3G14620 |heme binding|oxygen binding|iron ion binding|"oxidoreductase activity, acting on paired donors, with incorporation or reduction of molecular oxygen"|integral component of membrane|monooxygenase activity|oxidation-reduction process|circadian rhythm
Chr3	4937357	4938147	791	8.5	8.24	8.72	-0.49	0.0222	AT3G14690	38.5021	40.7343	AT3G14690 |monooxygenase activity|oxidation-reduction process|oxidation-reduction process|heme binding|oxygen binding|iron ion binding|"oxidoreductase activity, acting on paired donors, with incorporation or reduction of molecular oxygen"|integral component of membrane|chloroplast
Chr3	5339987	5341207	1221	9.89	9.69	10.06	-0.36	0.0234	AT3G15770	12.2291	9.73836	AT3G15770 |cell division|nucleus|nucleus|vasculature development|molecular_function
Chr3	5457185	5457338	154	4.09	1.57	4.96	-3.39	0.0102	AT3G16090	10.7552	7.97163	AT3G16090 |ubiquitin-dependent ERAD pathway|ubiquitin-dependent ERAD pathway|ubiquitin-dependent ERAD pathway|"retrograde protein transport, ER to cytosol"|endoplasmic reticulum unfolded protein response|metal ion binding|ubiquitin-dependent protein catabolic process|Derlin-1 retrotranslocation complex|protein K48-linked ubiquitination|zinc ion binding|ubiquitin-dependent protein catabolic proces…
Chr3	5579428	5581165	1738	9.58	9.38	9.75	-0.37	0.00945	AT3G16420	682.34	924.93	AT3G16420 |cytoplasm|copper ion binding|copper ion binding|nucleus|plasmodesma|protein binding|nucleus|plasmodesma|carbohydrate binding|cytosol|cytoplasm|cytoplasm|protein folding|copper ion binding|plasmodesma|regulation of hydrolase activity|enzyme regulator activity
Chr3	5588470	5590151	1682	8.65	8.44	8.83	-0.39	0.0368	AT3G16450	353.513	453.21	AT3G16450 |plasmodesma|response to cold|nucleus|response to cold|cytoplasm|cytoplasm|carbohydrate binding|nucleus|response to zinc ion|cytoplasm
Chr3	5689240	5690560	1321	9.75	9.59	9.9	-0.32	0.0224	AT3G16700	11.7703	12.1018	AT3G16700 |cytoplasm|mitochondrion|acylpyruvate hydrolase activity|copper ion binding|catalytic activity|cytoplasm|cytoplasm|hydrolase activity
Chr3	5689240	5690560	1321	9.75	9.59	9.9	-0.32	0.0224	AT3G16710	2.97833	2.27438	AT3G16710 |mitochondrion|mitochondrion|mitochondrion
Chr3	5708925	5709783	859	9.05	8.85	9.23	-0.38	0.021	AT3G16780	234.916	226.012	AT3G16780 |ribosome|structural constituent of ribosome|cytosolic large ribosomal subunit|translation|translation|cytoplasm|cytosolic large ribosomal subunit|mRNA binding|translation|plasma membrane|translation|cytosolic large ribosomal subunit|translation|cytosolic large ribosomal subunit|structural constituent of ribosome|cytosolic large ribosomal subunit|cytosolic large ribosomal subunit|riboso…
Chr3	6036886	6038183	1298	9.69	9.53	9.82	-0.29	0.0398	AT3G17650	13.5945	10.7858	AT3G17650 |plasma membrane|mitochondrion|mitochondrion|transmembrane transport|plasma membrane|integral component of membrane|oligopeptide transport
Chr3	6036886	6038183	1298	9.69	9.53	9.82	-0.29	0.0398	AT3G17660	2.88131	2.14198	AT3G17660 |nucleus|cytoplasm|metal ion binding|cytoplasm|Golgi apparatus|GTPase activator activity|GTPase activator activity|metal ion binding|DNA binding|chloroplast|cytoplasm
Chr3	6415959	6416546	588	8.93	8.71	9.12	-0.41	0.0121	AT3G18640	30.0478	29.6953	AT3G18640 |nucleus|DNA binding|nucleus|metal ion binding|nucleus
Chr3	6440983	6442452	1470	9.74	9.57	9.9	-0.33	0.028	AT3G18715	46.8584	68.6231	AT3G18715 |floral organ abscission|mitochondrion|extracellular space
Chr3	6563545	6564366	822	7.8	7.14	8.25	-1.11	2.82e-05	AT3G19030	14.2717	8.96377	AT3G19030 |translational initiation|translational initiation|translational initiation|translation initiation factor activity|translation initiation factor activity
Chr3	6956693	6956845	153	3.54	-0.01	4.47	-4.48	0.0172	AT3G19960	17.1695	15.9282	AT3G19960 |actin filament binding|ATP binding|actin filament-based movement|endosome|ATP binding|cell plate|motor activity|endoplasmic reticulum|phragmoplast|myosin complex|endoplasmic reticulum|phragmoplast|motor activity|cell plate|myosin complex|motor activity|cytoplasm|plasma membrane|cell plate|calmodulin binding|endosome|myosin complex|phragmoplast|endosome|endocytosis|endosome|myosin compl…
Chr3	7093059	7093392	334	5.83	5.06	6.34	-1.28	0.0269	AT3G20340	1.32085	0.874379	AT3G20340 |molecular_function|response to oxidative stress|nucleus
Chr3	7138439	7138755	317	4.43	2.57	5.22	-2.65	0.0283	AT3G20460	5.84194	14.8127	AT3G20460 |integral component of plasma membrane|carbohydrate:proton symporter activity|carbohydrate transmembrane transporter activity|integral component of plasma membrane|carbohydrate transmembrane transporter activity|carbohydrate:proton symporter activity|membrane
Chr3	7578616	7579672	1057	8.62	8.31	8.88	-0.57	0.00249	AT3G21510	163.16	117.061	AT3G21510 |protein binding|protein binding|protein binding|protein binding|nucleus|histidine phosphotransfer kinase activity|cytokinin-activated signaling pathway|phosphorylation|regulation of cytokinin-activated signaling pathway|embryo sac development|histidine phosphotransfer kinase activity|histidine phosphotransfer kinase activity|phosphorylation|histidine phosphotransfer kinase activity|his…
Chr3	7817003	7818762	1760	10.42	10.25	10.57	-0.32	0.0284	AT3G22160	16.4219	16.7128	AT3G22160 |regulation of jasmonic acid mediated signaling pathway|nucleus|nucleus|protein binding|protein binding|regulation of jasmonic acid mediated signaling pathway
Chr3	7906835	7908807	1973	9.81	9.63	9.96	-0.32	0.0366	AT3G22370	56.8093	84.7822	AT3G22370 |integral component of membrane|mitochondrial inner membrane|mitochondrion|mitochondrial inner membrane|response to cold|mitochondrion|alternative respiration|mitochondrial inner membrane|mitochondrion|respirasome|mitochondria-nucleus signaling pathway|alternative oxidase activity|response to cold|cellular respiration|mitochondrion|alternative oxidase activity|oxidation-reduction proces…
Chr3	7947003	7947325	323	6.01	5.35	6.46	-1.11	0.0309	AT3G22420	0.662512	0.334846	AT3G22420 |"photoperiodism, flowering"|protein kinase activity|protein phosphorylation|protein phosphorylation|protein phosphorylation|ATP binding|protein kinase activity|protein phosphorylation|protein kinase activity|intracellular signal transduction|"photoperiodism, flowering"|ATP binding|cytoplasm|cytoplasm|protein phosphorylation|protein phosphorylation|nucleus|protein phosphorylation|ATP bi…
Chr3	8180385	8181792	1408	10.55	10.35	10.72	-0.37	0.00815	AT3G23030	185.518	145.193	AT3G23030 |protein binding|protein binding|protein binding|protein binding|protein binding|nucleus|protein binding|protein binding|"regulation of transcription, DNA-templated"|protein binding|protein binding|protein binding|protein binding|protein binding|protein binding|protein binding|protein binding|protein binding|auxin-activated signaling pathway|protein binding|protein binding|protein bindi…
Chr3	8251948	8252179	232	4.02	-0.01	4.97	-4.98	0.0022	AT3G23145	0	0	AT3G23145 |isoleucyl-tRNA aminoacylation|isoleucyl-tRNA aminoacylation|isoleucyl-tRNA aminoacylation|cytoplasm|isoleucine-tRNA ligase activity
Chr3	8252466	8253643	1178	7.66	7.15	8.03	-0.88	0.00338	AT3G23145	0	0	AT3G23145 |isoleucyl-tRNA aminoacylation|isoleucyl-tRNA aminoacylation|isoleucyl-tRNA aminoacylation|cytoplasm|isoleucine-tRNA ligase activity
Chr3	8309333	8310812	1480	9.03	8.79	9.23	-0.44	0.0317	AT3G23250	3.88357	2.3158	AT3G23250 |nucleus|response to salt stress|"regulation of transcription, DNA-templated"|DNA binding|sequence-specific DNA binding|transcription regulatory region DNA binding|response to auxin|"regulation of transcription, DNA-templated"|nucleus|response to salt stress|nucleus|nucleus|response to water deprivation|response to cold|DNA-binding transcription factor activity|cell differentiation|"reg…
Chr3	9113801	9114346	546	8.53	8.3	8.73	-0.43	0.0361	AT3G25013	2.98924	2.25284	AT3G25013 |mitochondrion|mitochondrion|molecular_function|mitochondrion|mitochondrion|mitochondrion
Chr3	9268569	9268892	324	5.15	3.51	5.9	-2.39	0.0104	AT3G25510	0.114695	0.0352037	AT3G25510 |defense response|cytoplasm
Chr3	9305666	9306985	1320	8.81	8.59	9	-0.41	0.049	AT3G25597	3.62313	7.86559	AT3G25597 |integral component of membrane
Chr3	9315767	9316142	376	6.62	6.14	6.98	-0.84	0.0371	AT3G25620	3.09254	2.38729	AT3G25620 |transmembrane transport|ATP binding|plasma membrane|ATP binding|"ATPase activity, coupled to transmembrane movement of substances"|"ATPase activity, coupled to transmembrane movement of substances"|plasma membrane|plasma membrane|"ATPase activity, coupled to transmembrane movement of substances"|transmembrane transport|integral component of membrane|"ATPase activity, coupled to transme…
Chr3	9489257	9490086	830	9.38	9.21	9.53	-0.32	0.0416	AT3G25910	89.1888	65.0054	AT3G25910 |kinase activity|phosphorylation|nucleus|phosphorylation
Chr3	9508169	9509264	1096	9.3	9.11	9.47	-0.36	0.0198	AT3G26000	14.2336	10.611	AT3G26000 |protein ubiquitination|protein ubiquitination|negative regulation of abscisic acid-activated signaling pathway|negative regulation of abscisic acid-activated signaling pathway|protein ubiquitination|nucleus|protein binding|cytosol|protein binding
Chr3	9911338	9911867	530	8.14	7.88	8.36	-0.48	0.0228	AT3G26890	17.4181	13.2891	AT3G26890 |chloroplast|chloroplast|chloroplast|chloroplast|chloroplast|molecular_function|chloroplast|chloroplast|chloroplast|biological_process
Chr3	9946884	9948027	1144	9.8	9.63	9.95	-0.32	0.0252	AT3G26980	40.9713	32.0385	AT3G26980 |plasma membrane|molecular_function|plasma membrane
Chr3	10067603	10068370	768	9.08	8.81	9.31	-0.49	0.00395	AT3G27260	32.0438	30.585	AT3G27260 |nucleus|nucleus|DNA binding|nucleus|chloroplast|nucleus|nucleus
Chr3	10085736	10086661	926	8.4	8.12	8.64	-0.52	0.0148	AT3G27300	18.5693	24.3715	AT3G27300 |cytoplasm|response to cadmium ion|NADP binding|oxidation-reduction process|pentose-phosphate shunt|integral component of membrane|"pentose-phosphate shunt, oxidative branch"|"pentose-phosphate shunt, oxidative branch"|"pentose-phosphate shunt, oxidative branch"|cytoplasm|cytosol|pentose-phosphate shunt|oxidation-reduction process|NADP binding|glucose-6-phosphate dehydrogenase activity|…
Chr3	11033688	11034413	726	7.54	7.06	7.9	-0.83	0.00559	AT3G29035	7.06016	4.85882	AT3G29035 |DNA-binding transcription factor activity|nucleus|DNA-binding transcription factor activity|response to wounding|DNA-binding transcription factor activity|response to hydrogen peroxide|leaf senescence|protein binding|sequence-specific DNA binding|positive regulation of DNA-binding transcription factor activity|protein binding|DNA-binding transcription factor activity|nucleus|positive r…
Chr3	11076512	11077532	1021	9.75	9.57	9.91	-0.33	0.0267	AT3G29100	6.17335	3.50949	AT3G29100 |endoplasmic reticulum membrane|intra-Golgi vesicle-mediated transport|Golgi apparatus|endoplasmic reticulum to Golgi vesicle-mediated transport|Golgi apparatus|ER to Golgi transport vesicle membrane|"retrograde transport, endosome to Golgi"|Golgi to vacuole transport|intracellular protein transport|Golgi apparatus|mitochondrion|vesicle fusion with Golgi apparatus|endoplasmic reticulum …
Chr3	11473412	11473705	294	5.05	3.75	5.72	-1.98	0.0211	AT3G29638	0	0	AT3G29638 |molecular_function|biological_process|nucleus
Chr3	15213965	15215365	1401	9.78	9.62	9.92	-0.3	0.0411	AT3G43240	32.2029	23.6545	AT3G43240 |metal ion binding|nucleus|DNA binding|intracellular|DNA binding
Chr3	15800538	15801194	657	9.14	8.94	9.31	-0.37	0.0292	AT3G44010	871.535	746.735	AT3G44010 |translation|ribosome|cytosolic small ribosomal subunit|cytosolic small ribosomal subunit|translation|cytosolic small ribosomal subunit|translation|cytosolic small ribosomal subunit|structural constituent of ribosome
Chr3	16110445	16110638	194	5.26	3.99	5.92	-1.94	0.0389	AT3G44510	0.0842943	0.217456	AT3G44510 |chloroplast|chloroplast|chloroplast|biological_process|cytoplasm
Chr3	16111009	16111178	170	4.22	1.31	5.12	-3.81	0.00272	AT3G44510	0.0842943	0.217456	AT3G44510 |chloroplast|chloroplast|chloroplast|biological_process|cytoplasm
Chr3	16115549	16116503	955	9.05	8.86	9.22	-0.37	0.0214	AT3G44530	13.6055	11.0319	AT3G44530 |regulation of chromatin silencing|nucleotide binding|regulation of chromatin silencing|protein binding|"regulation of transcription, DNA-templated"|nucleosome assembly|transcription corepressor activity|nucleus|HIR complex|chromatin silencing at centromere|"transcription, DNA-templated"|nucleosome binding|rDNA protrusion|mitotic sister chromatid segregation|nuclear chromatin|regulation…
Chr3	16189785	16190211	427	5.48	4.42	6.09	-1.67	0.0177	AT3G44610	5.54247	15.1499	AT3G44610 |nucleus|protein serine/threonine kinase activity|protein phosphorylation|protein phosphorylation|cytoplasm|nucleus|kinase activity|protein phosphorylation|plasma membrane|gravitropism|phototropism|protein serine/threonine kinase activity|chloroplast|kinase activity|protein serine/threonine kinase activity
Chr3	16753257	16753826	570	8.67	8.38	8.91	-0.53	0.00361	AT3G45630	14.3094	13.0402	AT3G45630 |nucleus|RNA binding|ubiquitin-protein transferase activity|protein ubiquitination|CCR4-NOT complex|protein ubiquitination|nucleus|ubiquitin-protein transferase activity|protein ubiquitination|plasmodesma
Chr3	16956183	16956832	650	9.63	9.44	9.79	-0.35	0.0111	AT3G46180	12.0073	10.4679	AT3G46180 |integral component of Golgi membrane|integral component of Golgi membrane|integral component of endoplasmic reticulum membrane|3'-phosphoadenosine 5'-phosphosulfate transmembrane transporter activity|integral component of Golgi membrane|integral component of endoplasmic reticulum membrane|carbohydrate transport|antiporter activity|integral component of endoplasmic reticulum membrane|in…
Chr3	17138576	17139377	802	9.42	9.25	9.57	-0.33	0.038	AT3G46560	274.327	237.656	AT3G46560 |metal ion binding|mitochondrion organization|TIM22 mitochondrial import inner membrane insertion complex|mitochondrial intermembrane space|TIM22 mitochondrial import inner membrane insertion complex|mitochondrial inner membrane|mitochondrial intermembrane space protein transporter complex|mitochondrial inner membrane|mitochondrial intermembrane space protein transporter complex|mitocho…
Chr3	17157913	17158839	927	9.41	9.22	9.58	-0.36	0.0279	AT3G46600	17.0783	12.7009	AT3G46600 |DNA-binding transcription factor activity|response to chitin|sequence-specific DNA binding|"regulation of transcription, DNA-templated"|nucleus|nucleus|"regulation of transcription, DNA-templated"|nucleus|DNA-binding transcription factor activity|"regulation of transcription, DNA-templated"|nucleus
Chr3	17184892	17185025	134	4.8	3.75	5.41	-1.66	0.0487	AT3G46640	26.6534	14.7321	AT3G46640 |nucleus|nucleus|nucleus|DNA binding|regulation of gene expression|"regulation of transcription, DNA-templated"|nucleus|DNA-binding transcription factor activity|circadian rhythm|DNA binding|circadian rhythm|"regulation of transcription, DNA-templated"|nucleus|DNA binding|nucleus|DNA-binding transcription factor activity|DNA binding|positive regulation of circadian rhythm|"regulation of…
Chr3	17211885	17212314	430	6.1	5.24	6.63	-1.39	0.00489	AT3G46720	5.03168	13.6456	AT3G46720 |"transferase activity, transferring hexosyl groups"|UDP-glycosyltransferase activity|UDP-glycosyltransferase activity|"transferase activity, transferring glycosyl groups"|quercetin 7-O-glucosyltransferase activity|intracellular membrane-bounded organelle|quercetin 3-O-glucosyltransferase activity
Chr3	17263507	17264181	675	7.42	7	7.74	-0.74	0.0305	AT3G46870	10.1932	9.81448	AT3G46870 |mitochondrion|single-stranded RNA binding|sequence-specific mRNA binding|zinc ion binding|chloroplast|biological_process|chloroplast
Chr3	17361000	17361997	998	9.46	9.23	9.65	-0.43	0.00722	AT3G47160	16.8256	8.29185	AT3G47160 |nucleus|nucleus|nucleus
Chr3	17385369	17386549	1181	9	8.63	9.3	-0.66	0.000143	AT3G47210	3.41248	0.826975	AT3G47210 |plasma membrane|nucleus|biological_process
Chr3	17445009	17447069	2061	9.6	9.4	9.77	-0.38	0.0396	AT3G47350	0.0695479	0.295519	AT3G47350 |oxidoreductase activity|chloroplast|integral component of membrane|steroid biosynthetic process|chloroplast|chloroplast|oxidation-reduction process|oxidoreductase activity|integral component of membrane
Chr3	17473959	17474259	301	6.19	5.65	6.59	-0.93	0.0469	AT3G47420	8.43258	7.34771	AT3G47420 |integral component of membrane|carbohydrate transport|carbohydrate:proton symporter activity|carbohydrate transport|phosphate ion homeostasis|transmembrane transport|transmembrane transporter activity
Chr3	17474579	17475202	624	7.76	7.34	8.08	-0.73	0.00831	AT3G47420	8.43258	7.34771	AT3G47420 |integral component of membrane|carbohydrate transport|carbohydrate:proton symporter activity|carbohydrate transport|phosphate ion homeostasis|transmembrane transport|transmembrane transporter activity
Chr3	17648646	17649425	780	9.29	9.11	9.44	-0.33	0.0362	AT3G47833	49.8228	58.6432	AT3G47833 |respiratory chain complex II|respiratory chain complex II|"mitochondrial respiratory chain complex II, succinate dehydrogenase complex (ubiquinone)"|tricarboxylic acid cycle|molecular_function|mitochondrion|"mitochondrial respiratory chain complex II, succinate dehydrogenase complex (ubiquinone)"|tricarboxylic acid cycle|"mitochondrial respiratory chain complex II, succinate dehydrogen…
Chr3	17700029	17700877	849	8.74	8.51	8.95	-0.44	0.0192	AT3G47960	9.17991	10.7141	AT3G47960 |plasma membrane|nucleus|oligopeptide transport|Golgi apparatus|transmembrane transport|integral component of membrane|glucosinolate transport|phloem glucosinolate loading|membrane|transporter activity|plasma membrane|plasma membrane|transporter activity|glucosinolate:proton symporter activity|plasmodesma|plasma membrane|plasma membrane
Chr3	17710175	17711203	1029	8.24	7.93	8.49	-0.55	0.00786	AT3G47980	5.6061	3.31547	AT3G47980 |integral component of membrane|integral component of membrane|biological_process|molecular_function|chloroplast
Chr3	17758880	17760845	1966	10.08	9.91	10.24	-0.33	0.0283	AT3G48100	22.8256	41.3583	AT3G48100 |cytokinin-activated signaling pathway|phosphorelay response regulator activity|cytokinin-activated signaling pathway|phosphorelay response regulator activity|protein binding|"regulation of transcription, DNA-templated"|phosphorelay response regulator activity|response to cytokinin|cytoplasm|cytokinin-activated signaling pathway|response to red light|phosphorelay response regulator acti…
Chr3	18129651	18130384	734	8.81	8.56	9.02	-0.46	0.00995	AT3G48890	52.4129	53.7138	AT3G48890 |chloroplast thylakoid membrane|plasma membrane|chloroplast thylakoid membrane|chloroplast thylakoid membrane|chloroplast thylakoid membrane|integral component of membrane|endoplasmic reticulum|steroid binding|chloroplast|endoplasmic reticulum|nucleus|chloroplast thylakoid membrane|chloroplast thylakoid membrane|chloroplast thylakoid membrane|chloroplast thylakoid membrane|chloroplast t…
Chr3	18207763	18208471	709	7.34	6.92	7.66	-0.75	0.0191	AT3G49120	135.768	406.246	AT3G49120 |apoplast|vacuolar membrane|heme binding|response to light stimulus|defense response to bacterium|pattern recognition receptor signaling pathway|vacuolar membrane|response to cytokinin|unidimensional cell growth|Golgi apparatus|reactive oxygen species metabolic process|defense response|vacuole|reactive oxygen species metabolic process|defense response to fungus|reactive oxygen species m…
Chr3	18363655	18364933	1279	9.66	9.43	9.85	-0.41	0.0124	AT3G49530	28.9747	29.5785	AT3G49530 |nucleus|"defense response, incompatible interaction"|plasma membrane|cellular response to cold|response to chitin|positive regulation of endoplasmic reticulum unfolded protein response|"regulation of transcription, DNA-templated"|DNA-binding transcription factor activity|nucleus|DNA binding|positive regulation of endoplasmic reticulum unfolded protein response|cellular response to cold…
Chr3	18388791	18389549	759	8.84	8.59	9.05	-0.46	0.0267	AT3G49601	75.3578	67.7996	AT3G49601 |biological_process|molecular_function
Chr3	18491588	18491759	172	4.64	2.31	5.49	-3.18	0.00102	AT3G49860	3.78672	1.49659	AT3G49860 |vacuolar membrane|vacuolar membrane|vacuolar membrane|defense response to virus|GTP binding|defense response to virus|GTP binding
Chr3	18534515	18535407	893	9.53	9.37	9.68	-0.31	0.0463	AT3G50000	62.392	56.0843	AT3G50000 |regulation of circadian rhythm|chromatin organization|cytosol|plasma membrane|phosphorylation|regulation of response to DNA damage stimulus|nucleolus|nucleus|DNA repair|circadian rhythm|chromatin organization|ATP binding|kinase activity|phosphorylation|protein phosphorylation|protein phosphorylation|response to UV-C|regulation of response to DNA damage stimulus|protein serine/threonine…
Chr3	18940711	18941393	683	8.39	8.13	8.61	-0.47	0.0153	AT3G50970	34.9307	21.5979	AT3G50970 |response to cold|response to water deprivation|defense response to fungus|cold acclimation|cytosol|response to water deprivation|response to water|molecular_function|cold acclimation|response to water deprivation|defense response to fungus|response to abscisic acid|response to abscisic acid|cytosol|cold acclimation|response to water deprivation|cold acclimation|membrane|response to cold
Chr3	18981381	18982321	941	9.4	9.2	9.56	-0.36	0.0283	AT3G51100	30.0175	37.6343	AT3G51100 |nucleus|nucleus|molecular_function|biological_process|nucleus
Chr3	19010855	19011156	302	6.32	5.68	6.76	-1.09	0.019	AT3G51171	0.01417	0.0628736	AT3G51171 |molecular_function|biological_process
Chr3	19268437	19269532	1096	9.76	9.6	9.9	-0.3	0.0365	AT3G51920	20.97	26.8185	AT3G51920 |cytosol|protein binding|protein binding|protein binding|protein binding|calcium-mediated signaling|response to water deprivation|response to salt stress|calcium ion binding|protein binding|nucleus|calcium ion binding|detection of calcium ion|protein binding|calcium-mediated signaling|response to salt stress|protein binding|calcium ion binding|response to water deprivation|protein bindi…
Chr3	19319295	19319964	670	8.48	8.25	8.67	-0.42	0.0376	AT3G52100	19.4249	17.5903	AT3G52100 |nucleus|nucleus|nuclear chromatin|nuclear chromatin|"negative regulation of transcription, DNA-templated"|nucleus|histone acetyltransferase activity|positive regulation of transcription by RNA polymerase II|"negative regulation of transcription, DNA-templated"|histone acetyltransferase complex|plasmodesma|histone binding|histone acetyltransferase complex|nucleus|"negative regulation of…
Chr3	19406975	19408277	1303	9.59	9.41	9.75	-0.33	0.025	AT3G52340	53.019	45.4136	AT3G52340 |sucrose biosynthetic process|sucrose-phosphate phosphatase activity|sucrose biosynthetic process|chloroplast|sucrose biosynthetic process|chloroplast|cytosol|sucrose-phosphate phosphatase activity|cytosol|sucrose biosynthetic process|magnesium ion binding|sucrose-phosphate phosphatase activity|sucrose biosynthetic process|sucrose biosynthetic process|cytosol
Chr3	19441520	19442375	856	8.75	8.5	8.96	-0.46	0.0281	AT3G52450	2.88789	5.27779	AT3G52450 |nucleus|protein autoubiquitination|defense response|protein autoubiquitination|cytosol|respiratory burst involved in defense response|ubiquitin-protein transferase activity|ubiquitin-protein transferase activity|response to chitin|protein ubiquitination|response to water deprivation|ubiquitin-protein transferase activity|ubiquitin-protein transferase activity|ubiquitin-protein transfer…
Chr3	19457567	19458910	1344	9.7	9.53	9.85	-0.32	0.0207	AT3G52490	29.6161	12.2284	AT3G52490 |protein metabolic process|cytoplasm
Chr3	19495223	19496083	861	9.5	9.34	9.65	-0.3	0.0329	AT3G52560	114.54	95.1556	AT3G52560 |protein binding|nucleus|protein binding|postreplication repair|ubiquitin-protein transferase activity|postreplication repair|nucleus|cellular response to DNA damage stimulus|protein K63-linked ubiquitination|ubiquitin-protein transferase activity|nucleus|ubiquitin-protein transferase activity|protein binding|cellular response to DNA damage stimulus|nucleus|postreplication repair|cytoso…
Chr3	19513125	19513308	184	5	3.8	5.64	-1.84	0.0166	AT3G52620	0.0448966	0.46345	AT3G52620 |biological_process|integral component of membrane|molecular_function|nucleus
Chr3	19538470	19538924	455	6.13	5.5	6.57	-1.07	0.0222	AT3G52720	0.180931	0.0918238	AT3G52720 |chloroplast stroma|carbonate dehydratase activity|zinc ion binding|cytoplasm|one-carbon metabolic process|cytoplasm|chloroplast stroma|cytoplasm|one-carbon metabolic process|zinc ion binding|chloroplast stroma|cytoplasm|chloroplast stroma|endoplasmic reticulum|carbonate dehydratase activity
Chr3	20041594	20042576	983	8.62	8.32	8.86	-0.54	0.00421	AT3G54120	2.78077	1.79333	AT3G54120 |endoplasmic reticulum membrane|molecular_function|integral component of membrane|endoplasmic reticulum membrane|endoplasmic reticulum membrane|endoplasmic reticulum membrane|endoplasmic reticulum|biological_process
Chr3	20150388	20150564	177	3.91	1.58	4.76	-3.18	0.0273	AT3G54440	20.8439	19.3658	AT3G54440 |chloroplast|"hydrolase activity, hydrolyzing O-glycosyl compounds"|chloroplast
Chr3	20189840	20190418	579	8.23	7.93	8.48	-0.54	0.0128	AT3G54540	55.6925	52.9778	AT3G54540 |transporter activity|plasma membrane|ATP binding|transporter activity|plasma membrane|ATPase activity|ATP binding
Chr3	20401743	20402523	781	8.85	8.63	9.05	-0.41	0.0318	AT3G55050	13.5118	13.1376	AT3G55050 |protein dephosphorylation|metal ion binding|magnesium-dependent protein serine/threonine phosphatase activity|protein dephosphorylation|protein serine/threonine phosphatase activity|protein serine/threonine phosphatase activity|protein dephosphorylation|protein serine/threonine phosphatase activity|protein serine/threonine phosphatase activity|magnesium-dependent protein serine/threoni…
Chr3	20518038	20519084	1047	8.86	8.65	9.05	-0.39	0.0257	AT3G55340	46.3155	39.4705	AT3G55340 |extrinsic component of membrane|zinc ion binding|cell plate formation involved in plant-type cell wall biogenesis|mRNA binding|RNA binding|cell plate formation involved in plant-type cell wall biogenesis
Chr3	20518038	20519084	1047	8.86	8.65	9.05	-0.39	0.0257	AT3G55350	11.2142	10.7367	AT3G55350 |nucleus|metal ion binding|nucleus|nuclease activity
Chr3	20527101	20527664	564	7.75	7.44	8	-0.56	0.048	AT3G55370	5.45532	7.83717	AT3G55370 |sequence-specific DNA binding|transcription regulatory region DNA binding|nucleus|nucleus|nucleus|transcription regulatory region DNA binding|nucleus|transcription regulatory region DNA binding|"positive regulation of transcription, DNA-templated"|DNA-binding transcription factor activity|transcription regulatory region DNA binding|DNA binding|metal ion binding|transcription regulatory…
Chr3	20531387	20532209	823	9.02	8.85	9.17	-0.32	0.0434	AT3G55380	71.1352	61.7379	AT3G55380 |ubiquitin-protein transferase activity|ubiquitin conjugating enzyme activity|ubiquitin-protein transferase activity|ubiquitin-dependent protein catabolic process|protein polyubiquitination|ubiquitin conjugating enzyme activity|protein polyubiquitination|protein polyubiquitination|nucleus|nucleus|ubiquitin-dependent protein catabolic process|ATP binding|ubiquitin-dependent protein catab…
Chr3	20553694	20554442	749	8.66	8.42	8.86	-0.44	0.0137	AT3G55440	322.27	516.534	AT3G55440 |cytosol|glycolytic process|triose-phosphate isomerase activity|cytosol|plasmodesma|chloroplast stroma|vacuole|glyceraldehyde-3-phosphate biosynthetic process|peptidyl-cysteine S-nitrosylation|chloroplast stroma|response to salt stress|gluconeogenesis|chloroplast stroma|cytosol|plasma membrane|triose-phosphate isomerase activity|glycolytic process|chloroplast stroma|response to zinc ion…
Chr3	20620455	20621226	772	9.48	9.31	9.64	-0.33	0.0245	AT3G55600	11.0779	9.25499	AT3G55600 |molecular_function|integral component of membrane|biological_process
Chr3	20742415	20742663	249	5.78	4.97	6.29	-1.32	0.0149	AT3G55900	6.75022	8.24042	AT3G55900 |molecular_function|mitochondrion|biological_process
Chr3	20790217	20791090	874	9.25	9.08	9.41	-0.32	0.0483	AT3G56020	1549.54	1214.76	AT3G56020 |cytosolic large ribosomal subunit|translation|translation|cytosolic large ribosomal subunit|structural constituent of ribosome|ribosome|translation|translation|translation|translation|structural constituent of ribosome|ribosome|cytosolic large ribosomal subunit|cytosolic large ribosomal subunit
Chr3	20888860	20890039	1180	9.75	9.59	9.9	-0.3	0.0282	AT3G56320	5.02132	5.00302	AT3G56320 |nucleus|nucleus|nucleus|nucleotidyltransferase activity|nucleus|integral component of membrane|nucleus|nucleus|nucleus
Chr3	20909379	20909612	234	4.96	3.85	5.58	-1.73	0.0499	AT3G56400	29.1842	9.8973	AT3G56400 |defense response to fungus|response to bacterium|nucleus|"induced systemic resistance, jasmonic acid mediated signaling pathway"|regulation of defense response|regulation of salicylic acid mediated signaling pathway|protein binding|brassinosteroid mediated signaling pathway|regulation of brassinosteroid mediated signaling pathway|"induced systemic resistance, jasmonic acid mediated sig…
Chr3	20963193	20963484	292	5.37	4.52	5.91	-1.39	0.0448	AT3G56580	27.5616	26.7708	AT3G56580 |response to water deprivation|response to osmotic stress|metal ion binding|nucleus|ubiquitin-protein transferase activity|response to osmotic stress|regulation of response to osmotic stress|zinc ion binding|protein ubiquitination|negative regulation of proline biosynthetic process|ubiquitin protein ligase activity|response to water deprivation|ubiquitin protein ligase activity|protein …
Chr3	21011072	21011829	758	8.95	8.72	9.15	-0.43	0.0293	AT3G56720	36.5688	30.9486	AT3G56720 |nucleus|nucleus|nucleus|nucleus|nucleus|nucleus|biological_process|molecular_function|nucleus|integral component of membrane
Chr3	21034726	21036009	1284	9.22	9.04	9.38	-0.34	0.047	AT3G56800	133.293	133.147	AT3G56800 |cytoplasm|calcium ion binding|cytoplasm|calcium-mediated signaling|calcium ion binding|calcium-mediated signaling|vacuole|calcium ion binding|vacuole
Chr3	21166234	21166694	461	7.38	7.03	7.67	-0.64	0.0333	AT3G57190	1.247	1.61148	AT3G57190 |translational termination|translational termination|chloroplast|chloroplast stroma|chloroplast|regulation of mRNA stability|chloroplast stroma|translation release factor activity|translation release factor activity|translational termination|translational termination|sequence-specific DNA binding|chloroplast stroma|chloroplast stroma|chloroplast organization|regulation of mRNA stability…
Chr3	21261903	21263611	1709	9.96	9.8	10.11	-0.31	0.0424	AT3G57450	33.066	54.0456	AT3G57450 |biological_process|molecular_function
Chr3	21261903	21263611	1709	9.96	9.8	10.11	-0.31	0.0424	AT3G57460	2.89959	0.953573	AT3G57460 |cytoplasm|mitochondrion|proteolysis involved in cellular protein catabolic process|proteolysis involved in cellular protein catabolic process|proteolysis involved in cellular protein catabolic process
Chr3	21394037	21395140	1104	9.63	9.47	9.77	-0.3	0.0371	AT3G57750	5.89406	5.64479	AT3G57750 |nucleus|protein binding|plasma membrane|defense response to Gram-negative bacterium|nucleus|defense response to Gram-negative bacterium|defense response to Gram-negative bacterium|kinase activity|protein serine/threonine kinase activity|protein serine/threonine kinase activity|protein serine/threonine kinase activity|defense response to Gram-negative bacterium
Chr3	21415803	21416458	656	8.62	8.36	8.84	-0.48	0.00813	AT3G57810	20.0181	15.2887	AT3G57810 |mitochondrion|thiol-dependent ubiquitin-specific protease activity|protein deubiquitination|protein deubiquitination|cysteine-type peptidase activity|protein deubiquitination|thiol-dependent ubiquitin-specific protease activity|chloroplast|cysteine-type peptidase activity
Chr3	21558875	21560452	1578	10.14	9.94	10.32	-0.38	0.0184	AT3G58200	11.3074	5.48748	AT3G58200 |nucleus|molecular_function|biological_process
Chr3	21656514	21657242	729	7.92	7.64	8.16	-0.52	0.0442	AT3G58570	32.6889	38.4459	AT3G58570 |mRNA binding|ATP-dependent helicase activity|chloroplast|ATP binding|helicase activity|ATP binding
Chr3	21707302	21708011	710	8.47	8.22	8.69	-0.47	0.0337	AT3G58680	235.346	272.936	AT3G58680 |DNA binding|"positive regulation of transcription, DNA-templated"|cytoplasm|nucleus|"positive regulation of transcription, DNA-templated"|nucleolus|nucleolus|transcription coactivator activity|transcription coactivator activity|response to ethylene|sequence-specific DNA binding|"transcription, DNA-templated"|nucleus|nucleus|"positive regulation of transcription, DNA-templated"
Chr3	21711554	21712508	955	9.62	9.46	9.76	-0.3	0.0415	AT3G58700	193.195	167.747	AT3G58700 |cytosolic ribosome|cytosolic ribosome|translation|cytosolic ribosome|cytosolic ribosome|cytosolic large ribosomal subunit|translation|structural constituent of ribosome|cytosolic large ribosomal subunit|cytosolic large ribosomal subunit|cytosolic large ribosomal subunit|vacuole|mRNA binding|cytosolic ribosome|cytosolic large ribosomal subunit|cytosolic ribosome|vacuole|cytosolic large …
Chr3	21927792	21928470	679	8.3	8.06	8.5	-0.44	0.0444	AT3G59330	14.4926	12.458	AT3G59330 |molecular_function
Chr3	22052120	22052940	821	8.33	8.07	8.55	-0.49	0.0365	AT3G59700	3.43719	6.23858	AT3G59700 |protein serine/threonine kinase activity|plasma membrane|plasma membrane|regulation of stomatal closure|defense response to oomycetes|defense response to bacterium|defense response to bacterium|defense response to oomycetes|transmembrane receptor protein serine/threonine kinase activity|protein autophosphorylation|defense response to oomycetes|defense response|carbohydrate binding|defe…
Chr3	22318535	22319335	801	8.97	8.78	9.13	-0.35	0.0331	AT3G60380	20.6934	20.4201	AT3G60380 |nucleus|molecular_function|biological_process|integral component of membrane
Chr3	22473189	22473899	711	8.75	8.54	8.93	-0.39	0.0354	AT3G60820	136.922	163.887	AT3G60820 |ubiquitin-dependent protein catabolic process|endopeptidase activity|proteasome core complex|proteasomal protein catabolic process|chloroplast|proteasome core complex|proteolysis involved in cellular protein catabolic process|threonine-type endopeptidase activity|ubiquitin-dependent protein catabolic process|proteasomal ubiquitin-independent protein catabolic process|proteasome core co…
Chr3	22605806	22606770	965	9.05	8.83	9.24	-0.41	0.0116	AT3G61070	51.8543	64.2456	AT3G61070 |peroxisome fission|peroxisomal membrane|mitochondrion|mitochondrion|peroxisomal membrane|peroxisome organization|peroxisomal membrane|mitochondrion|circadian rhythm|peroxisome fission|mitochondrion|identical protein binding|regulation of peroxisome size|peroxisomal membrane|peroxisomal membrane|integral component of peroxisomal membrane|peroxisome|integral component of peroxisomal memb…
Chr3	22621995	22622796	802	8.53	8.3	8.73	-0.42	0.0305	AT3G61130	24.5292	27.3013	AT3G61130 |"transferase activity, transferring glycosyl groups"|Golgi apparatus|endosome|carbohydrate biosynthetic process|Golgi membrane|homogalacturonan biosynthetic process|integral component of membrane|nucleus|Golgi membrane|trans-Golgi network|trans-Golgi network|endosome|"transferase activity, transferring glycosyl groups"|Golgi membrane|homogalacturonan biosynthetic process|trans-Golgi ne…
Chr3	22650584	22651790	1207	9.35	9.09	9.57	-0.48	0.0042	AT3G61190	2.17697	2.86213	AT3G61190 |response to heat|protein binding|membrane|mitochondrion|cellular homeostasis|response to wounding|phospholipid binding|protein binding|response to heat|mitochondrion|response to cold|negative regulation of defense response|response to cold|protein binding|defense response|response to wounding|response to salicylic acid|response to temperature stimulus
Chr3	22678204	22678972	769	7.83	7.56	8.05	-0.5	0.0452	AT3G61270	3.9881	3.01101	AT3G61270 |integral component of membrane|extracellular region|glucosyltransferase activity|transferase activity
Chr3	23051662	23052424	763	8.78	8.55	8.98	-0.43	0.0122	AT3G62290	1126.44	855.488	AT3G62290 |GTP binding|cytoplasm|N-terminal protein myristoylation|Golgi apparatus|intracellular protein transport|GTP binding|Golgi apparatus|N-terminal protein myristoylation|vacuole|Golgi apparatus|GTP binding|Golgi apparatus|phospholipase activator activity|plasmodesma|GTP binding|N-terminal protein myristoylation|Golgi apparatus|vesicle-mediated transport|GTP binding|vacuole|GTP binding|Golg…
Chr3	23146883	23147867	985	8.84	8.66	9	-0.34	0.0498	AT3G62580	66.9055	60.885	AT3G62580 |endoplasmic reticulum|biological_process|molecular_function|chloroplast
Chr3	23223203	23224274	1072	9.23	9.05	9.39	-0.34	0.0331	AT3G62790	88.6492	109.526	AT3G62790 |mitochondrial respiratory chain complex I|mitochondrial intermembrane space|mitochondrial respiratory chain complex I assembly|mitochondrial respiratory chain complex I|mitochondrial intermembrane space|mitochondrial respiratory chain complex I|nucleus|mitochondrial respiratory chain complex I|mitochondrial respiratory chain complex I|mitochondrion|mitochondrial respiratory chain compl…
Chr3	23282737	23283130	394	5.91	5.2	6.38	-1.18	0.0211	AT3G62990	2.91223	1.40266	AT3G62990 |biological_process|molecular_function|nucleus
Chr3	2088067	2088836	770	8.84	8.6	9.05	-0.45	0.00923	AT3G66654	28.4496	24.8013	AT3G66654 |integral component of membrane|Golgi apparatus|peptidyl-prolyl cis-trans isomerase activity|protein peptidyl-prolyl isomerization|chloroplast|Golgi apparatus|Golgi apparatus|chloroplast|trans-Golgi network|trans-Golgi network|Golgi apparatus|endosome|endosome|protein peptidyl-prolyl isomerization|peptidyl-prolyl cis-trans isomerase activity|chloroplast|protein folding|plasma membrane|p…
Chr4	303262	304217	956	7.92	7.61	8.16	-0.55	0.0301	AT4G00730	19.1328	5.76906	AT4G00730 |cuticle development|DNA-binding transcription factor activity|nucleus|nucleus|nucleus|plant-type cell wall modification|"regulation of transcription, DNA-templated"|root hair cell differentiation|root hair cell differentiation|root development|"regulation of transcription, DNA-templated"|anthocyanin accumulation in tissues in response to UV light|nucleus|sequence-specific DNA binding|"…
Chr4	359760	360456	697	8.64	8.4	8.85	-0.45	0.0268	AT4G00860	152.291	189.418	AT4G00860 |peroxisome|response to reactive oxygen species|molecular_function|mitochondrion|peroxisome|response to ozone|mitochondrion|membrane|molecular_function|response to bacterium|plastid|mitochondrion|peroxisome|peroxisome
Chr4	543282	543912	631	9.08	8.88	9.26	-0.39	0.0244	AT4G01290	46.6414	38.6411	AT4G01290 |mRNA cap binding complex|biological_process|mRNA binding|nucleus|nucleus
Chr4	567066	567929	864	9.73	9.52	9.91	-0.39	0.0145	AT4G01370	44.4702	36.6237	AT4G01370 |cytoplasm|protein phosphorylation|MAP kinase activity|cell plate|"systemic acquired resistance, salicylic acid mediated signaling pathway"|intracellular signal transduction|regulation of stomatal movement|microtubule|response to salt stress|MAP kinase activity|cellular response to carbon dioxide|protein kinase activity|jasmonic acid and ethylene-dependent systemic resistance|protein ph…
Chr4	675367	676335	969	9.58	9.41	9.73	-0.32	0.0378	AT4G01550	6.8339	9.23099	AT4G01550 |integral component of membrane|plasma membrane|DNA-binding transcription factor activity|DNA binding|"positive regulation of transcription, DNA-templated"|nucleus|protein binding|"positive regulation of transcription, DNA-templated"|nucleus|nucleus|"positive regulation of transcription, DNA-templated"|protein binding|multicellular organism development
Chr4	729861	730759	899	8.94	8.76	9.09	-0.33	0.0498	AT4G01690	20.3316	22.9388	AT4G01690 |chloroplast envelope|chloroplast thylakoid|chloroplast envelope|chloroplast envelope|chloroplast envelope|chloroplast|heme biosynthetic process|chloroplast thylakoid|chloroplast|chloroplast thylakoid|chloroplast envelope|protein binding|chloroplast envelope|oxygen-dependent protoporphyrinogen oxidase activity|protein binding|oxidoreductase activity|heme biosynthetic process|chloroplast…
Chr4	881154	881947	794	9.13	8.95	9.29	-0.34	0.027	AT4G02010	22.519	21.0952	AT4G02010 |protein phosphorylation|plasma membrane|integral component of membrane|protein phosphorylation|plasma membrane|transmembrane receptor protein serine/threonine kinase activity|plasma membrane|plasma membrane|ATP binding|kinase activity|transmembrane receptor protein serine/threonine kinase activity|protein phosphorylation|ATP binding|plasma membrane|transmembrane receptor protein serine…
Chr4	900682	901077	396	7.87	7.58	8.11	-0.54	0.0222	AT4G02050	26.1971	14.7733	AT4G02050 |plasma membrane|carbohydrate transmembrane transporter activity|L-arabinose transmembrane transport|plasma membrane|integral component of plasma membrane|membrane|carbohydrate transmembrane transporter activity|integral component of plasma membrane|pollen tube|arabinose transmembrane transporter activity|carbohydrate:proton symporter activity|plasma membrane|endomembrane system|carbohy…
Chr4	900682	901077	396	7.87	7.58	8.11	-0.54	0.0222	AT4G02060	45.2112	45.4165	AT4G02060 |DNA replication initiation|DNA replication initiation|metal ion binding|THO complex|DNA unwinding involved in DNA replication|THO complex|DNA helicase activity|DNA binding|ATP binding|nuclear chromatin|DNA replication|nuclear chromatin|ATP binding|nucleus|pollen development|DNA helicase activity|protein binding|DNA replication initiation|sugar mediated signaling pathway|DNA replication…
Chr4	915265	915417	153	5.24	4.16	5.85	-1.69	0.0331	AT4G02075	1.15241	3.03264	AT4G02075 |plasma membrane|Golgi apparatus|cytoplasm|zinc ion binding|Golgi apparatus|integral component of membrane|zinc ion binding
Chr4	995019	995878	860	8.5	8.23	8.72	-0.48	0.0168	AT4G02280	20.3378	22.1775	AT4G02280 |chloroplast|sucrose biosynthetic process|sucrose synthase activity|seed maturation|sucrose synthase activity|"transferase activity, transferring glycosyl groups"|sucrose metabolic process|starch metabolic process|sucrose synthase activity|sucrose synthase activity|response to water deprivation|response to water deprivation|sucrose biosynthetic process|sucrose synthase activity|response…
Chr4	1150650	1151337	688	8.98	8.75	9.17	-0.42	0.0152	AT4G02620	92.6715	112.453	AT4G02620 |"proton-transporting ATPase activity, rotational mechanism"|ATP hydrolysis coupled proton transport|Golgi apparatus|vacuole|nucleus|vacuole|ATPase coupled ion transmembrane transporter activity|plasma membrane|vacuolar membrane|membrane|ATPase coupled ion transmembrane transporter activity|vacuolar membrane|vacuole|vacuole|vacuolar membrane|"proton-transporting ATPase activity, rotatio…
Chr4	1206031	1206534	504	9.41	9.22	9.57	-0.35	0.0198	AT4G02725	17.9973	12.7777	AT4G02725 |chloroplast|chloroplast|molecular_function|molecular_function|chloroplast|integral component of membrane|membrane|chloroplast|biological_process|chloroplast
Chr4	1224955	1225154	200	4.06	-0.01	5.01	-5.02	0.00117	AT4G02760	8.97862	8.3043	AT4G02760 |SCF-dependent proteasomal ubiquitin-dependent protein catabolic process|SCF-dependent proteasomal ubiquitin-dependent protein catabolic process|nucleus|nucleus|nucleus|nucleus|SCF-dependent proteasomal ubiquitin-dependent protein catabolic process|SCF ubiquitin ligase complex|ubiquitin protein ligase activity|nucleus|nucleus|nucleus|nucleus|ubiquitin protein ligase activity
Chr4	1383037	1383426	390	5.73	4.55	6.36	-1.81	0.00468	AT4G03115	2.78239	2.41365	AT4G03115 |chloroplast|mitochondrion|mitochondrion|mitochondrial inner membrane|mitochondrial inner membrane|chloroplast|mitochondrion|mitochondrial inner membrane|mitochondrial inner membrane
Chr4	1385676	1386152	477	8.41	8.18	8.61	-0.43	0.0288	AT4G03120	47.2352	41.0517	AT4G03120 |mRNA 5'-splice site recognition|U1 snRNP|U1 snRNP|pre-mRNA 5'-splice site binding|mRNA 5'-splice site recognition|mRNA 5'-splice site recognition|nucleus
Chr4	1423498	1424774	1277	10.48	10.31	10.64	-0.33	0.0198	AT4G03240	35.8148	40.5616	AT4G03240 |response to hydrogen peroxide|mitochondrion|embryo development|"2 iron, 2 sulfur cluster binding"|heme biosynthetic process|aerobic respiration|mitochondrion|iron incorporation into metallo-sulfur cluster|regulation of iron-sulfur cluster assembly|mitochondrion|iron incorporation into metallo-sulfur cluster|regulation of iron-sulfur cluster assembly|chloroplast|response to oxidative st…
Chr4	1562295	1562463	169	4.83	3.64	5.47	-1.83	0.028	AT4G03520	55.6201	64.6929	AT4G03520 |oxidation-reduction process|cytosol|enzyme activator activity|"oxidoreductase activity, acting on a sulfur group of donors, disulfide as acceptor"|chloroplast stroma|chloroplast stroma|cell redox homeostasis|chloroplast stroma|thylakoid|cell redox homeostasis|chloroplast thylakoid membrane|chloroplast|chloroplast stroma|chloroplast thylakoid membrane|chloroplast stroma|response to oxid…
Chr4	2439545	2440342	798	9.01	8.81	9.19	-0.38	0.0226	AT4G04800	24.0275	24.8047	AT4G04800 |oxidation-reduction process|cold acclimation|cold acclimation|peptide-methionine (R)-S-oxide reductase activity|peptide-methionine (S)-S-oxide reductase activity|protein repair|oxidation-reduction process|methionine-R-sulfoxide reductase activity|endoplasmic reticulum|nucleus|oxidation-reduction process|cellular response to oxidative stress|protein repair|chloroplast|cellular response …
Chr4	2681937	2682325	389	6.03	4.99	6.63	-1.64	0.00513	AT4G05200	3.54817	2.90581	AT4G05200 |kinase activity|protein serine/threonine kinase activity|plasma membrane|defense response to bacterium|protein phosphorylation|protein phosphorylation|protein phosphorylation|extracellular region|protein kinase activity|ATP binding|protein kinase activity|protein serine/threonine kinase activity|protein serine/threonine kinase activity|ATP binding|protein phosphorylation|protein phosph…
Chr4	2739901	2740993	1093	9.23	8.98	9.43	-0.45	0.00285	AT4G05390	63.6778	60.5269	AT4G05390 |photosynthesis|photosynthesis|copper ion binding|chloroplast|chloroplast|oxidation-reduction process|chloroplast|ferredoxin-NADP+ reductase activity|oxidation-reduction process|chloroplast|oxidoreductase activity|oxidation-reduction process
Chr4	4074080	4074547	468	6.67	6.08	7.08	-1	0.0216	AT4G06746	3.82307	5.14132	AT4G06746 |ethylene-activated signaling pathway|DNA binding|ethylene-activated signaling pathway|DNA-binding transcription factor activity|"regulation of transcription, DNA-templated"|DNA-binding transcription factor activity|"regulation of transcription, DNA-templated"|nucleus|"regulation of transcription, DNA-templated"|nucleus|"regulation of transcription, DNA-templated"|nucleus|"regulation of…
Chr4	5610295	5611129	835	9	8.83	9.16	-0.33	0.0376	AT4G08790	15.0074	13.233	AT4G08790 |response to cadmium ion|nitrogen compound metabolic process|nitrogen compound metabolic process|plastid|nitrilase activity|hydrolase activity|chloroplast|chloroplast|metabolite repair|metabolite repair|deaminated glutathione amidase activity|cytoplasm
Chr4	5828566	5829495	930	9.27	9.06	9.45	-0.39	0.0229	AT4G09150	21.9046	23.2405	AT4G09150 |biological_process|nucleus|nucleus
Chr4	5963138	5963899	762	8.11	7.77	8.38	-0.61	0.00796	AT4G09420	0.341684	0.0787428	AT4G09420 |signal transduction|ADP binding|chloroplast|ADP binding|defense response
Chr4	5992971	5994193	1223	10.22	10.07	10.35	-0.28	0.0431	AT4G09460	22.4813	29.1357	AT4G09460 |sequence-specific DNA binding|transcription regulatory region DNA binding|nucleus|response to jasmonic acid|response to salicylic acid|DNA binding|response to gibberellin|"regulation of transcription, DNA-templated"|"regulation of transcription, DNA-templated"|DNA-binding transcription factor activity|transcription regulatory region DNA binding|cell differentiation|"regulation of trans…
Chr4	6277037	6277756	720	9.04	8.84	9.21	-0.37	0.0291	AT4G10040	27.3001	63.4115	AT4G10040 |copper ion binding|mitochondrial intermembrane space|gibberellic acid homeostasis|"mitochondrial electron transport, cytochrome c to oxygen"|mitochondrial intermembrane space|"mitochondrial electron transport, ubiquinol to cytochrome c"|electron transfer activity|mitochondrial intermembrane space|"mitochondrial electron transport, cytochrome c to oxygen"|respirasome|"mitochondrial elec…
Chr4	6892022	6892524	503	7.6	7.25	7.88	-0.63	0.0211	AT4G11330	3.87074	3.27161	AT4G11330 |kinase activity|MAP kinase activity|MAP kinase activity|signal transduction|nucleus|nucleus|MAPK cascade|MAP kinase activity|regulation of gene expression|ATP binding|MAP kinase activity|MAP kinase activity|MAPK cascade|MAP kinase activity|intracellular signal transduction|MAPK cascade|ATP binding|MAPK cascade|cytoplasm
Chr4	7025661	7026104	444	6.62	5.88	7.1	-1.21	0.0117	AT4G11650	246.585	274.926	AT4G11650 |response to salt stress|"defense response to bacterium, incompatible interaction"|response to other organism|"defense response to fungus, incompatible interaction"|extracellular region|response to salt stress|"defense response to fungus, incompatible interaction"|"defense response to bacterium, incompatible interaction"
Chr4	7038486	7038869	384	6.41	5.59	6.93	-1.34	0.015	AT4G11655	1.88953	0.796544	AT4G11655 |integral component of membrane|plasma membrane|plasma membrane|membrane|integral component of membrane
Chr4	7090366	7090999	634	9.09	8.92	9.25	-0.33	0.0376	AT4G11790	51.0571	39.5961	AT4G11790 |intracellular transport|nuclear pore|nuclear pore|nuclear pore|nucleus|nuclear pore|nucleus|GTPase activator activity|Ran GTPase binding|cytoplasm
Chr4	7137840	7138509	670	8.31	8.09	8.5	-0.41	0.0408	AT4G11860	17.5542	16.713	AT4G11860 |cytoplasm|protein K48-linked deubiquitination|Lys48-specific deubiquitinase activity|cytosol|protein K48-linked deubiquitination|Lys48-specific deubiquitinase activity|cysteine-type carboxypeptidase activity|cytosol|thiol-dependent ubiquitin-specific protease activity|cysteine-type carboxypeptidase activity|protein K48-linked deubiquitination|nucleus|thiol-dependent ubiquitin-specific …
Chr4	7194304	7195112	809	8.63	8.4	8.83	-0.43	0.0231	AT4G12000	2.39721	3.53401	AT4G12000 |integral component of membrane|response to oxidative stress|plasma membrane|plasma membrane|plasma membrane
Chr4	7214707	7216317	1611	10.25	10.1	10.39	-0.3	0.0321	AT4G12040	154.957	185.633	AT4G12040 |biological_process|plasmodesma|nucleus|zinc ion binding|DNA binding|nucleus
Chr4	7504873	7505488	616	8.67	8.46	8.86	-0.4	0.0236	AT4G12760	18.9446	16.5208	AT4G12760 |nucleus|molecular_function|biological_process
Chr4	7518741	7519398	658	8.88	8.67	9.06	-0.39	0.0206	AT4G12790	54.7784	58.3485	AT4G12790 |biological_process|ATP binding|ATP binding|GTP binding|GTPase activity|GTP binding
Chr4	7536959	7537841	883	9.85	9.69	10	-0.3	0.0341	AT4G12850	4.96229	3.85126	AT4G12850 |nucleus|nucleus|response to red or far red light|molecular_function|nucleus
Chr4	7686216	7686896	681	8.29	8	8.54	-0.54	0.0157	AT4G13250	16.672	20.3086	AT4G13250 |protein binding|chloroplast thylakoid membrane|PSII associated light-harvesting complex II catabolic process|PSII associated light-harvesting complex II catabolic process|oxidoreductase activity|chlorophyll catabolic process|chloroplast thylakoid membrane|integral component of membrane|PSII associated light-harvesting complex II catabolic process|chlorophyll catabolic process|oxidation…
Chr4	7765118	7766322	1205	8.78	8.55	8.98	-0.44	0.0106	AT4G13345	9.48847	15.5437	AT4G13345 |membrane|mitochondrion|embryo development ending in seed dormancy|mitochondrion|mitochondrion
Chr4	7787662	7787892	231	5.03	3.63	5.72	-2.09	0.0328	AT4G13400	5.85189	4.727	AT4G13400 |dioxygenase activity|nucleus|biological_process|chloroplast
Chr4	7945706	7948402	2697	10.96	10.81	11.09	-0.28	0.0422	AT4G13660	156.866	121.247	AT4G13660 |oxidation-reduction process|lignan biosynthetic process|cytoplasm|pinoresinol reductase activity|plasmodesma|pinoresinol reductase activity|cytoplasm|lignan biosynthetic process
Chr4	8009955	8010774	820	8.66	8.37	8.9	-0.53	0.013	AT4G13820	1.9009	0.841223	AT4G13820 |signal transduction|kinase activity|extracellular region
Chr4	8282571	8283492	922	8.53	8.11	8.86	-0.75	0.00215	AT4G14370	1.56733	1.72634	AT4G14370 |defense response|phosphatidylinositol binding|cytoplasm|signal transduction
Chr4	8309551	8310033	483	7.08	6.56	7.46	-0.9	0.0235	AT4G14450	0.914689	0.774996	AT4G14450 |mitochondrion|nucleus|protein binding|protein binding|cytoplasm|protein binding|chloroplast
Chr4	8310358	8311200	843	9.11	8.88	9.3	-0.42	0.0262	AT4G14455	23.1492	24.687	AT4G14455 |integral component of Golgi membrane|integral component of Golgi membrane|Golgi trans cisterna|endoplasmic reticulum membrane|endoplasmic reticulum to Golgi vesicle-mediated transport|protein transport|SNARE complex|integral component of Golgi membrane|endoplasmic reticulum membrane|Golgi trans cisterna|pollen tube growth|Golgi trans cisterna|Golgi apparatus|pollen tube growth|endoplas…
Chr4	8348441	8349997	1557	8.92	8.71	9.11	-0.4	0.0184	AT4G14550	8.9348	21.461	AT4G14550 |protein binding|nucleus|protein binding|"regulation of transcription, DNA-templated"|protein binding|protein binding|protein binding|protein binding|response to auxin|protein binding|DNA-binding transcription factor activity|protein binding|"regulation of transcription, DNA-templated"|"negative regulation of transcription, DNA-templated"|protein binding|auxin-activated signaling pathwa…
Chr4	8431268	8431909	642	8.18	7.92	8.39	-0.47	0.0259	AT4G14716	29.0839	47.0411	AT4G14716 |plasma membrane|acireductone dioxygenase [iron(II)-requiring] activity|regulation of cell division|L-methionine salvage from methylthioadenosine|methionine metabolic process|oxidation-reduction process|metal ion binding|nucleus|methionine metabolic process|acireductone dioxygenase [iron(II)-requiring] activity|iron ion binding|plasma membrane|acireductone dioxygenase [iron(II)-requirin…
Chr4	8474756	8475585	830	8.66	8.41	8.86	-0.45	0.0186	AT4G14760	6.90553	6.56948	AT4G14760 |plasma membrane|actin filament binding|nucleus|actin filament binding
Chr4	8543546	8543975	430	6.44	5.84	6.87	-1.03	0.0325	AT4G14940	0.972931	0.176302	AT4G14940 |amine metabolic process|aliphatic-amine oxidase activity|plant-type secondary cell wall biogenesis|extracellular region|oxidation-reduction process|jasmonic acid mediated signaling pathway|cell wall|extracellular region|protoxylem development|phenethylamine:oxygen oxidoreductase (deaminating) activity|primary amine oxidase activity|jasmonic acid mediated signaling pathway|copper ion bi…
Chr4	8635497	8636975	1479	8.6	8.4	8.78	-0.38	0.0472	AT4G15120	25.7557	39.6888	AT4G15120 |nucleus|molecular_function|biological_process
Chr4	8974871	8976315	1445	8.47	8.14	8.74	-0.59	0.00295	AT4G15765	1.60199	1.5169	AT4G15765 |mitochondrion|mitochondrion|mitochondrion|mitochondrion|monooxygenase activity
Chr4	9148088	9148911	824	8.95	8.75	9.13	-0.38	0.0239	AT4G16150	36.976	28.018	AT4G16150 |"regulation of transcription, DNA-templated"|cellular response to cold|nucleus|positive regulation of transcription by RNA polymerase II|"regulation of transcription, DNA-templated"|cellular response to cold|positive regulation of transcription by RNA polymerase II|"regulation of transcription, DNA-templated"|positive regulation of transcription by RNA polymerase II|nucleus|nucleus|res…
Chr4	9300927	9301935	1009	9.01	8.81	9.19	-0.38	0.0244	AT4G16500	32.6675	127.474	AT4G16500 |enzyme regulator activity|vacuole|cell wall|defense response|vacuole|cysteine-type endopeptidase inhibitor activity|extracellular region|extracellular region|vacuole|vacuole|extracellular region|plasmodesma|cytosol
Chr4	9476151	9476652	502	7.56	7.21	7.84	-0.63	0.0255	AT4G16845	23.1897	21.3068	AT4G16845 |vernalization response|chromatin DNA binding|chromatin silencing complex|protein binding|protein binding|response to cold|chromatin DNA binding|nucleus|protein binding|protein binding|metal ion binding|DNA-binding transcription factor activity|chromatin silencing complex|nucleus|protein binding|nucleus|protein binding|regulation of gene expression by genetic imprinting|protein binding|…
Chr4	9662712	9663784	1073	9.77	9.59	9.93	-0.35	0.02	AT4G17230	33.6807	30.1476	AT4G17230 |DNA-binding transcription factor activity|nucleus|DNA-binding transcription factor activity|nucleus|"regulation of transcription, DNA-templated"|cytoplasm|"regulation of transcription, DNA-templated"|nucleus|nucleus|sequence-specific DNA binding|response to chitin|"regulation of transcription, DNA-templated"
Chr4	9739714	9741008	1295	9.02	8.84	9.18	-0.33	0.0461	AT4G17460	81.4753	76.8194	AT4G17460 |"regulation of transcription, DNA-templated"|DNA-binding transcription factor activity|"regulation of transcription, DNA-templated"|protein self-association|"regulation of transcription, DNA-templated"|sequence-specific DNA binding|"regulation of transcription, DNA-templated"|fruit septum development|protein binding|protein binding|protein binding|protein binding|"regulation of transcr…
Chr4	9774780	9775570	791	8.69	8.48	8.87	-0.39	0.0388	AT4G17530	88.9386	118.536	AT4G17530 |vacuole|plasmodesma|intracellular protein transport|Golgi apparatus|pollen tube growth|endoplasmic reticulum membrane|Golgi membrane|GTP binding|GTP binding|vacuole|endoplasmic reticulum membrane|endoplasmic reticulum to Golgi vesicle-mediated transport|cytosol|endoplasmic reticulum membrane|GTP binding|Golgi membrane|plasma membrane|pollen tube growth|plasma membrane|Rab protein signa…
Chr4	9816482	9817762	1281	10.39	10.18	10.57	-0.39	0.00777	AT4G17615	26.3268	30.0427	AT4G17615 |protein binding|calcium ion binding|plasma membrane|protein binding|protein binding|plasma membrane|stomatal movement|calcium-mediated signaling|response to osmotic stress|calcium ion binding|protein binding|protein binding|protein binding|calcium ion binding|cytoplasm|abscisic acid-activated signaling pathway|response to osmotic stress|protein binding|response to salt stress|response …
Chr4	9817909	9819152	1244	9.65	9.41	9.85	-0.44	0.00825	AT4G17615	26.3268	30.0427	AT4G17615 |protein binding|calcium ion binding|plasma membrane|protein binding|protein binding|plasma membrane|stomatal movement|calcium-mediated signaling|response to osmotic stress|calcium ion binding|protein binding|protein binding|protein binding|calcium ion binding|cytoplasm|abscisic acid-activated signaling pathway|response to osmotic stress|protein binding|response to salt stress|response …
Chr4	9830532	9832216	1685	8.6	8.33	8.83	-0.5	0.0172	AT4G17660	4.33028	2.13166	AT4G17660 |kinase activity|phosphorylation|phosphorylation
Chr4	10128839	10129564	726	8.33	8.11	8.52	-0.4	0.0433	AT4G18335	13.6452	10.2551	AT4G18335 |mitochondrion|biological_process|molecular_function
Chr4	10130187	10132065	1879	9.62	9.45	9.77	-0.32	0.0413	AT4G18340	23.7207	14.4662	AT4G18340 |chloroplast|carbohydrate metabolic process|"hydrolase activity, hydrolyzing O-glycosyl compounds"|anchored component of plasma membrane|extracellular region|anchored component of plasma membrane|"hydrolase activity, hydrolyzing O-glycosyl compounds"
Chr4	10152438	10153156	719	8.39	8.17	8.58	-0.41	0.0451	AT4G18375	2.92167	2.3195	AT4G18375 |nucleus|RNA binding|biological_process|nucleus|RNA binding|nucleus|nucleic acid binding|nucleus
Chr4	10235200	10236005	806	8.47	8.22	8.67	-0.45	0.0186	AT4G18580	28.7974	33.5522	AT4G18580 |biological_process|molecular_function
Chr4	10410615	10411439	825	9.8	9.64	9.94	-0.29	0.0411	AT4G19006	35.5729	34.476	AT4G19006 |ubiquitin-dependent protein catabolic process|proteasome complex|"proteasome regulatory particle, lid subcomplex"|ubiquitin-dependent protein catabolic process|ubiquitin-dependent protein catabolic process|proteasome complex|protein catabolic process|cytosol|proteasome assembly|nucleus|"proteasome regulatory particle, lid subcomplex"|ubiquitin-dependent protein catabolic process|struct…
Chr4	10439399	10440149	751	8.73	8.53	8.9	-0.37	0.049	AT4G19045	7.05202	9.21683	AT4G19045 |chloroplast|metal ion binding
Chr4	10439399	10440149	751	8.73	8.53	8.9	-0.37	0.049	AT4G19050	0.0134574	0.00431071	AT4G19050 |ADP binding|ATP binding|ADP binding|ATP binding|defense response|nucleus
Chr4	10458543	10459309	767	8.7	8.51	8.88	-0.37	0.0385	AT4G19110	0	0	AT4G19110 |phosphorylation|cytoplasm|cytoplasm|phosphorylation|cytoplasm|kinase activity
Chr4	10458543	10459309	767	8.7	8.51	8.88	-0.37	0.0385	AT4G19112	0	0
Chr4	10490487	10490786	300	5.02	3.85	5.66	-1.82	0.0293	AT4G19185	13.5642	13.3567	AT4G19185 |membrane|mitochondrion|plasma membrane|integral component of membrane|Golgi apparatus|transmembrane transporter activity|extracellular region
Chr4	10522766	10523097	332	6.07	5.37	6.55	-1.18	0.0146	AT4G19230	0.940037	3.55893	AT4G19230 |abscisic acid metabolic process|oxidation-reduction process|sterol metabolic process|oxygen binding|monooxygenase activity|abscisic acid metabolic process|chloroplast|defense response to fungus|release of seed from dormancy|abscisic acid metabolic process|defense response to fungus|abscisic acid catabolic process|abscisic acid catabolic process|heme binding|(+)-abscisic acid 8'-hydroxy…
Chr4	10660490	10661221	732	8.74	8.55	8.91	-0.37	0.0412	AT4G19550	10.2113	10.3865	AT4G19550 |nucleus
Chr4	10688868	10689604	737	8.65	8.45	8.83	-0.38	0.0437	AT4G19640	100.929	100.849	AT4G19640 |endosome|GTP binding|late endosome to vacuole transport|early endosome|protein binding|early endosome membrane|protein binding|GTP binding|endosome|endosome|intracellular protein transport|early endosome membrane|endosome|GTP binding|GTPase activity|endocytic vesicle|protein binding|GTP binding|early endosome membrane|protein binding|endoplasmic reticulum|protein binding|GTP binding|Ra…
Chr4	10940709	10942331	1623	8.34	7.98	8.62	-0.64	0.00124	AT4G20260	62.5404	113.312	AT4G20260 |defense response to bacterium|plasma membrane|positive regulation of microtubule depolymerization|cytoplasmic microtubule|chloroplast|vacuole|negative regulation of unidimensional cell growth|protein binding|plasma membrane|cortical microtubule organization|plasma membrane|"phosphatidylinositol-3,4-bisphosphate binding"|cytoplasmic microtubule|vacuole|"phosphatidylinositol-3,4,5-trisph…
Chr4	11008578	11009440	863	9.38	9.22	9.52	-0.3	0.0469	AT4G20400	33.7271	29.9313	AT4G20400 |histone demethylase activity (H3-trimethyl-K4 specific)|maintenance of DNA methylation|"negative regulation of transcription, DNA-templated"|histone H3-K4 demethylation|histone H3-K4 demethylation|protein binding|histone H3-K4 demethylation|nucleus|histone methyltransferase activity|"negative regulation of long-day photoperiodism, flowering"|histone H3-K4 demethylation|"negative regula…
Chr4	11169028	11169875	848	8.91	8.72	9.07	-0.35	0.0414	AT4G20850	145.821	102.177	AT4G20850 |cytosolic ribosome|tripeptidyl-peptidase activity|chloroplast|tripeptidyl-peptidase activity|cytoplasm|vacuolar membrane|vacuole|cytosol|tripeptidyl-peptidase activity|proteolysis|vacuole|vacuole|chloroplast|vacuolar membrane|cytosolic ribosome|cytosolic ribosome|tripeptidyl-peptidase activity|vacuolar membrane|cytoplasm|vacuole|membrane|cytosolic ribosome
Chr4	11265669	11266565	897	8.83	8.61	9.02	-0.41	0.0224	AT4G21105	232.332	273.326	AT4G21105 |mitochondrion|vacuolar membrane|vacuolar membrane|vacuolar membrane|mitochondrion|vacuolar membrane|vacuolar membrane|mitochondrion|mitochondrion|integral component of membrane|vacuolar membrane
Chr4	11267179	11268214	1036	9.65	9.47	9.81	-0.34	0.0285	AT4G21110	101.559	78.8269	AT4G21110 |cytosol|"mRNA splicing, via spliceosome"|nucleus|nucleus|spliceosomal complex|nucleus|spliceosomal complex|"mRNA splicing, via spliceosome"
Chr4	11456167	11456896	730	8.63	8.4	8.83	-0.43	0.0304	AT4G21534	13.9522	16.9886	AT4G21534 |phosphatidic acid binding|response to abscisic acid|D-erythro-sphingosine kinase activity
Chr4	11469529	11470564	1036	9.25	9.01	9.46	-0.45	0.0124	AT4G21560	24.0525	19.7341	AT4G21560 |nucleus|ESCRT I complex|trans-Golgi network|trans-Golgi network|transporter activity|protein transport to vacuole involved in ubiquitin-dependent protein catabolic process via the multivesicular body sorting pathway|ESCRT I complex|protein transport to vacuole involved in ubiquitin-dependent protein catabolic process via the multivesicular body sorting pathway|protein transport to vacu…
Chr4	11472053	11472863	811	9.25	9.09	9.39	-0.3	0.0479	AT4G21570	26.2103	33.238	AT4G21570 |chloroplast|endoplasmic reticulum|chloroplast
Chr4	11623105	11623906	802	8.48	8.22	8.69	-0.47	0.0423	AT4G21903	2.1796	2.90575
Chr4	11802792	11803426	635	8.4	8.16	8.61	-0.45	0.0314	AT4G22340	13.5173	14.6555	AT4G22340 |endoplasmic reticulum|endoplasmic reticulum|developmental vegetative growth|phosphatidate cytidylyltransferase activity|phosphatidate cytidylyltransferase activity|phosphatidate cytidylyltransferase activity|mitochondrion
Chr4	11895114	11896579	1466	9.43	9.17	9.65	-0.48	0.00325	AT4G22590	0	0	AT4G22590 |trehalose-phosphatase activity|trehalose biosynthetic process|trehalose biosynthetic process|trehalose biosynthetic process|trehalose biosynthetic process|trehalose biosynthetic process|cytoplasm|trehalose biosynthetic process|trehalose-phosphatase activity
Chr4	11895114	11896579	1466	9.43	9.17	9.65	-0.48	0.00325	AT4G22592	0	0
Chr4	11987670	11988987	1318	10.02	9.86	10.17	-0.31	0.0302	AT4G22820	74.7697	94.1086	AT4G22820 |nucleus|zinc ion binding|protein ubiquitination|ubiquitin protein ligase activity|DNA binding|"defense response, incompatible interaction"|protein ubiquitination|ubiquitin protein ligase activity|"defense response, incompatible interaction"|proteasome-mediated ubiquitin-dependent protein catabolic process|proteasome-mediated ubiquitin-dependent protein catabolic process|proteasome-medi…
Chr4	12017212	12018577	1366	9.49	9.31	9.65	-0.33	0.0466	AT4G22920	12.1704	22.635	AT4G22920 |chloroplast thylakoid membrane|protein binding|chlorophyll catabolic process|chloroplast thylakoid membrane|protein binding|protein binding|chloroplast thylakoid membrane|protein binding|chlorophyll catabolic process|chlorophyll catabolic process|chloroplast thylakoid membrane|chlorophyll catabolic process|protein binding|chloroplast thylakoid membrane
Chr4	12061163	12062861	1699	9.22	9.04	9.39	-0.35	0.0313	AT4G23010	14.4534	25.3717	AT4G23010 |integral component of endoplasmic reticulum membrane|UDP-galactose transmembrane transport|transmembrane transporter activity|antiporter activity|UDP-galactose transmembrane transporter activity|integral component of Golgi membrane|integral component of Golgi membrane|plasma membrane|integral component of endoplasmic reticulum membrane|integral component of endoplasmic reticulum membra…
Chr4	12143201	12143815	615	8.2	7.85	8.48	-0.63	0.0141	AT4G23190	4.59622	2.57705	AT4G23190 |response to oxidative stress|protein serine/threonine kinase activity|defense response to bacterium|plasma membrane|"defense response to bacterium, incompatible interaction"|protein kinase activity|protein phosphorylation|ATP binding|"defense response to bacterium, incompatible interaction"|ATP binding|protein kinase activity|protein kinase activity|protein phosphorylation|integral com…
Chr4	12241937	12242268	332	6.48	5.99	6.84	-0.84	0.0407	AT4G23450	5.85301	8.96748	AT4G23450 |positive regulation of abscisic acid-activated signaling pathway|response to water deprivation|nucleus|ubiquitin-protein transferase activity|positive regulation of abscisic acid-activated signaling pathway|integral component of membrane|cytoplasm|protein binding|response to abscisic acid|zinc ion binding|ubiquitin-protein transferase activity|ubiquitin-protein transferase activity|pos…
Chr4	12248395	12249879	1485	10.05	9.87	10.2	-0.33	0.0275	AT4G23460	36.2364	38.1777	AT4G23460 |clathrin binding|vesicle-mediated transport|nucleus|Golgi apparatus|clathrin adaptor complex|clathrin-coated vesicle membrane|intracellular protein transport|clathrin adaptor complex|nucleus|clathrin binding|plasmodesma|clathrin-coated vesicle membrane|plasma membrane|clathrin-coated vesicle membrane|clathrin adaptor complex|plasma membrane
Chr4	12248395	12249879	1485	10.05	9.87	10.2	-0.33	0.0275	AT4G23470	61.0128	71.5383	AT4G23470 |integral component of membrane
Chr4	12323868	12324477	610	8.81	8.6	8.99	-0.38	0.0431	AT4G23640	11.272	11.0423	AT4G23640 |membrane|vacuolar membrane|cell tip growth|cotyledon development|vacuolar membrane|cell tip growth|unidimensional cell growth|vacuolar membrane|integral component of membrane|unidimensional cell growth|potassium ion transmembrane transporter activity|potassium ion transmembrane transporter activity|cell tip growth|membrane|vacuolar membrane|vacuolar membrane|potassium ion transport|cel…
Chr4	12419411	12420078	668	8.9	8.72	9.06	-0.35	0.0473	AT4G23885	57.6967	69.1406	AT4G23885 |biological_process|molecular_function|chloroplast|mitochondrion
Chr4	12560218	12560896	679	8.95	8.69	9.16	-0.47	0.00943	AT4G24200	18.7334	17.913	AT4G24200 |nucleus|mitochondrion|nucleus
Chr4	12619763	12621050	1288	8.26	7.93	8.53	-0.6	0.00299	AT4G24400	42.6995	38.0487	AT4G24400 |ATP binding|protein phosphorylation|protein serine/threonine kinase activity|root development|protein phosphorylation|protein phosphorylation|protein serine/threonine kinase activity|nucleus|ATP binding|protein autophosphorylation|response to glucose|plasma membrane|protein phosphorylation|protein serine/threonine kinase activity|protein autophosphorylation|intracellular signal transdu…
Chr4	12699943	12700444	502	5.93	4.58	6.61	-2.04	0.000161	AT4G24600	0.27195	0.0451626	AT4G24600 |nucleus|biological_process|molecular_function
Chr4	12732589	12733204	616	8.39	8.18	8.58	-0.4	0.0414	AT4G24680	33.9086	31.3414	AT4G24680 |extracellular region|transcription regulatory region sequence-specific DNA binding|extracellular region|protein binding|mRNA binding|extracellular region|protein binding|extracellular region|chromatin organization|"regulation of gene expression, epigenetic"|"regulation of gene expression, epigenetic"|extracellular region|transcription regulatory region sequence-specific DNA binding
Chr4	12923862	12924643	782	8.7	8.51	8.87	-0.36	0.038	AT4G25230	18.7914	19.1365	AT4G25230 |protein binding|zinc ion binding|plant-type hypersensitive response|protein binding|positive regulation of plant-type hypersensitive response|integral component of membrane|positive regulation of plant-type hypersensitive response|ubiquitin-dependent protein catabolic process|ubiquitin-dependent protein catabolic process|ubiquitin protein ligase activity|plant-type hypersensitive respo…
Chr4	12972692	12973367	676	8.85	8.67	9.02	-0.35	0.047	AT4G25370	60.0157	53.6215	AT4G25370 |chloroplast stroma|chloroplast envelope|chloroplast|chloroplast envelope|chloroplast stroma|plastid stroma|chloroplast stroma|chloroplast stroma|chloroplast envelope|chloroplast|chloroplast stroma|chloroplast stroma|chloroplast envelope|chloroplast envelope|chloroplast|plastid stroma|chloroplast stroma|chloroplast envelope|chloroplast stroma|protein binding|chloroplast stroma|plastid s…
Chr4	12975677	12976600	924	8.31	7.92	8.62	-0.71	0.00767	AT4G25380	4.53992	8.46822	AT4G25380 |zinc ion binding|nucleus|cellular response to cold|cellular response to heat|nucleus|response to manganese ion|cytoplasm|cellular response to heat|response to nickel cation|DNA binding|cellular response to salt stress|cellular response to heat|response to metal ion|cellular response to cold|response to zinc ion|protein binding|cellular response to salt stress|cellular response to cold|…
Chr4	12981074	12982500	1427	9.4	9.19	9.59	-0.4	0.0113	AT4G25400	33.1728	28.9061	AT4G25400 |"regulation of transcription, DNA-templated"|regulation of transcription by RNA polymerase II|"regulation of transcription, DNA-templated"|RNA polymerase II regulatory region sequence-specific DNA binding|RNA polymerase II regulatory region sequence-specific DNA binding|protein dimerization activity|RNA polymerase II transcription factor complex|"regulation of transcription, DNA-templa…
Chr4	13086132	13087038	907	9.08	8.89	9.25	-0.36	0.0306	AT4G25670	0	0
Chr4	13086132	13087038	907	9.08	8.89	9.25	-0.36	0.0306	AT4G25672	0	0
Chr4	13090599	13091804	1206	9.93	9.73	10.1	-0.38	0.0131	AT4G25690	0	0	AT4G25690 |nucleus|nucleus
Chr4	13090599	13091804	1206	9.93	9.73	10.1	-0.38	0.0131	AT4G25692	0	0
Chr4	13128532	13129327	796	7.09	6.49	7.51	-1.02	0.00344	AT4G25810	12.7608	23.0454	AT4G25810 |"hydrolase activity, hydrolyzing O-glycosyl compounds"|xyloglucan:xyloglucosyl transferase activity|extracellular region|Golgi apparatus|cell wall organization|cell wall biogenesis|xyloglucan metabolic process|cell wall|cell wall organization|"hydrolase activity, acting on glycosyl bonds"|xyloglucan metabolic process|apoplast
Chr4	13281921	13282634	714	8.95	8.77	9.1	-0.33	0.0454	AT4G26210	51.2842	54.5304	AT4G26210 |plastid|ATP synthesis coupled proton transport|"mitochondrial proton-transporting ATP synthase complex, coupling factor F(o)"|"proton-transporting ATP synthase activity, rotational mechanism"|ATP synthesis coupled proton transport|"proton-transporting ATP synthase activity, rotational mechanism"|ATP synthesis coupled proton transport|"mitochondrial proton-transporting ATP synthase comp…
Chr4	13284980	13285202	223	4.66	3.52	5.29	-1.77	0.0482	AT4G26220	1.11683	1.4188	AT4G26220 |lignin biosynthetic process|cytosol|cytosol|methylation|lignin biosynthetic process|metal ion binding|caffeoyl-CoA O-methyltransferase activity|caffeoyl-CoA O-methyltransferase activity|S-adenosylmethionine-dependent methyltransferase activity
Chr4	13307524	13307861	338	5.58	4.6	6.16	-1.56	0.022	AT4G26288	0.0185279	0.0187189	AT4G26288 |response to oxidative stress|molecular_function|nuclear speck|nucleus|nuclear speck|response to cadmium ion
Chr4	13307524	13307861	338	5.58	4.6	6.16	-1.56	0.022	AT4G26290	0	0	AT4G26290 |biological_process|nucleus|molecular_function
Chr4	13512063	13513192	1130	8.14	7.88	8.37	-0.48	0.0391	AT4G26890	0.19865	0.0969793	AT4G26890 |kinase activity|signal transduction by protein phosphorylation|nucleus|stress-activated protein kinase signaling cascade|activation of protein kinase activity|protein serine/threonine kinase activity|protein serine/threonine kinase activity|signal transduction by protein phosphorylation|protein serine/threonine kinase activity|signal transduction by protein phosphorylation|protein seri…
Chr4	13533559	13534439	881	8.31	8.01	8.57	-0.56	0.00695	AT4G26950	3.42288	6.40439	AT4G26950 |biological_process|nucleus|nucleus|molecular_function|plasmodesma
Chr4	13712273	13712637	365	6.25	5.61	6.69	-1.08	0.0183	AT4G27420	0	0	AT4G27420 |protein binding|ATP binding|stem vascular tissue pattern formation|integral component of membrane|"ATPase activity, coupled to transmembrane movement of substances"|stem vascular tissue pattern formation|"ATPase activity, coupled to transmembrane movement of substances"|plasma membrane|cotyledon vascular tissue pattern formation|plasma membrane|"ATPase activity, coupled to transmembran…
Chr4	13753611	13753846	236	3.53	-0.01	4.47	-4.47	0.0306	AT4G27540	11.9691	12.3968	AT4G27540 |molecular_function|endoplasmic reticulum|integral component of membrane|integral component of membrane|vesicle-mediated transport|endoplasmic reticulum membrane|endoplasmic reticulum membrane|endoplasmic reticulum membrane|endoplasmic reticulum membrane
Chr4	13809837	13811409	1573	9.3	9.03	9.53	-0.5	0.00785	AT4G27652	8.41437	10.6777	AT4G27652 |biological_process|molecular_function
Chr4	13811631	13812730	1100	8.13	7.83	8.38	-0.55	0.0454	AT4G27654	0.317347	0.793025	AT4G27654 |biological_process|integral component of membrane|mitochondrion|molecular_function
Chr4	13813010	13814141	1132	8.53	8.17	8.82	-0.65	0.000665	AT4G27657	0.376915	0.255642	AT4G27657 |biological_process|mitochondrion|molecular_function
Chr4	13916514	13917443	930	9.43	9.27	9.57	-0.31	0.0448	AT4G27960	68.2581	74.0549	AT4G27960 |ubiquitin-dependent protein catabolic process|ATP binding|ubiquitin-dependent protein catabolic process|ubiquitin conjugating enzyme activity|ubiquitin-protein transferase activity|ATP binding|ubiquitin-protein transferase activity|ubiquitin-dependent protein catabolic process|ubiquitin-dependent protein catabolic process|ubiquitin-protein transferase activity|protein sumoylation|prote…
Chr4	14158934	14159740	807	9.12	8.94	9.28	-0.34	0.04	AT4G28690	7.40864	9.84157	AT4G28690 |nucleus|cytoplasm
Chr4	14444817	14445920	1104	9.59	9.42	9.74	-0.32	0.043	AT4G29330	32.2811	34.6575	AT4G29330 |integral component of membrane|endoplasmic reticulum membrane|chloroplast|endoplasmic reticulum membrane|integral component of membrane|endoplasmic reticulum membrane|chloroplast|endoplasmic reticulum membrane|endoplasmic reticulum membrane|endoplasmic reticulum membrane|endoplasmic reticulum membrane|proteolysis|endoplasmic reticulum membrane
Chr4	14477062	14477900	839	8.93	8.75	9.09	-0.34	0.0479	AT4G29440	4.1547	4.98542	AT4G29440 |nucleus|molecular_function|nucleus
Chr4	14496063	14496734	672	9.23	9.06	9.38	-0.32	0.0495	AT4G29530	5.48051	4.27165	AT4G29530 |chloroplast|dephosphorylation|thiamine diphosphate biosynthetic process|nucleus|thiamine phosphate phosphatase activity|metal ion binding|thiamine diphosphate biosynthetic process|catalytic activity|thiamine phosphate phosphatase activity|phosphatase activity|dephosphorylation
Chr4	14537481	14537877	397	6.45	5.95	6.83	-0.88	0.0404	AT4G29680	47.3118	42.6335	AT4G29680 |integral component of membrane|nucleotide metabolic process|vacuole|vacuole|vacuole|hydrolase activity|NADH pyrophosphatase activity|nucleus|nucleotide metabolic process|vacuole
Chr4	14627014	14627573	560	6.99	6.47	7.38	-0.92	0.0236	AT4G29905	9.26707	14.0713	AT4G29905 |cellular_component
Chr4	14646426	14646731	306	5.89	5.14	6.38	-1.24	0.042	AT4G29930	17.7761	10.9052	AT4G29930 |nucleus|DNA-binding transcription factor activity|"regulation of transcription, DNA-templated"|protein dimerization activity|"regulation of transcription, DNA-templated"|DNA-binding transcription factor activity|nucleus|DNA binding|"regulation of transcription, DNA-templated"|nucleus|"regulation of transcription, DNA-templated"|"regulation of transcription, DNA-templated"|DNA binding|n…
Chr4	14809116	14809930	815	9.37	9.21	9.52	-0.31	0.0377	AT4G30240	15.115	14.0303	AT4G30240 |integral component of membrane|Golgi vesicle transport
Chr4	14828145	14829985	1841	9.24	9.02	9.44	-0.42	0.0417	AT4G30290	24.1781	28.4658	AT4G30290 |apoplast|cell wall|cell division|cellular response to auxin stimulus|cell wall organization|cell wall biogenesis|"hydrolase activity, acting on glycosyl bonds"|xyloglucan metabolic process|cell wall organization|xyloglucan:xyloglucosyl transferase activity|extracellular region|xyloglucan metabolic process
Chr4	14901024	14902117	1094	9.05	8.83	9.24	-0.41	0.0157	AT4G30490	9.15553	12.6332	AT4G30490 |protein binding|ATP binding|mitochondrion|biological_process|ATPase activity|calmodulin binding|chloroplast|mitochondrion|mitochondrion|ATP binding|ATPase activity|chloroplast|cytoplasm
Chr4	15154784	15155633	850	8.95	8.77	9.11	-0.34	0.0417	AT4G31170	34.8105	30.3576	AT4G31170 |protein serine/threonine/tyrosine kinase activity|protein kinase activity|protein phosphorylation|protein serine/threonine/tyrosine kinase activity|nucleus|nucleus|ATP binding|nucleus|nucleus|protein phosphorylation|root epidermal cell differentiation|nucleus|nucleus|cytoplasm|protein kinase activity|protein phosphorylation|root epidermal cell differentiation|protein kinase activity|AT…
Chr4	15257652	15258806	1155	9.47	9.26	9.65	-0.39	0.00674	AT4G31450	15.5601	14.2536	AT4G31450 |nucleus|zinc ion binding|nucleus|ubiquitin protein ligase activity|ubiquitin protein ligase activity
Chr4	15276308	15277393	1086	9.57	9.35	9.76	-0.41	0.00583	AT4G31510	5.44604	3.59094	AT4G31510 |molecular_function|biological_process|nucleus
Chr4	15407927	15408991	1065	9.46	9.24	9.64	-0.4	0.00989	AT4G31860	53.0075	51.2275	AT4G31860 |protein dephosphorylation|metal ion binding|protein dephosphorylation|protein serine/threonine phosphatase activity|plasma membrane|protein serine/threonine phosphatase activity|protein dephosphorylation|nucleus|protein serine/threonine phosphatase activity|protein serine/threonine phosphatase activity|nucleus|plasma membrane|magnesium-dependent protein serine/threonine phosphatase act…
Chr4	15521827	15522566	740	8.74	8.55	8.91	-0.36	0.0384	AT4G32130	57.797	54.9553	AT4G32130 |ER membrane protein complex|ER membrane protein complex|endoplasmic reticulum|biological_process|carbohydrate binding|ER membrane protein complex|ER membrane protein complex|endoplasmic reticulum|chloroplast
Chr4	15568334	15569036	703	9.16	8.99	9.31	-0.32	0.0409	AT4G32240	104.645	77.4502	AT4G32240 |biological_process|molecular_function
Chr4	15670525	15671152	628	8.7	8.49	8.88	-0.38	0.0272	AT4G32470	152.966	195.867	AT4G32470 |mitochondrial respiratory chain complex III|mitochondrial respiratory chain complex III|"mitochondrial electron transport, ubiquinol to cytochrome c"|ubiquinol-cytochrome-c reductase activity|aerobic respiration|vacuolar membrane|vacuolar membrane|vacuolar membrane|mitochondrial respiratory chain complex III|mitochondrial respiratory chain complex III|plastid|mitochondrion|mitochondrio…
Chr4	15797747	15798209	463	8.52	8.33	8.69	-0.36	0.0483	AT4G32750	7.0113	5.96795	AT4G32750 |integral component of membrane|biological_process|cytoplasm|molecular_function
Chr4	15898866	15899437	572	8.77	8.58	8.94	-0.36	0.0387	AT4G32930	82.1974	83.9504	AT4G32930 |biological_process|cellular_component|molecular_function
Chr4	16089659	16090819	1161	9.38	9.14	9.58	-0.43	0.0215	AT4G33430	40.5161	42.696	AT4G33430 |protein binding|protein binding|protein binding|brassinosteroid mediated signaling pathway|protein heterodimerization activity|protein binding|protein binding|protein binding|brassinosteroid mediated signaling pathway|defense response to oomycetes|endosome membrane|protein binding|defense response|defense response to bacterium|protein binding|protein binding|protein binding|protein bin…
Chr4	16104956	16105837	882	8.06	7.8	8.28	-0.48	0.0327	AT4G33470	2.36048	1.80081	AT4G33470 |protein phosphatase 2A binding|beta-tubulin binding|nucleus|protein binding|chloroplast|protein self-association|alpha-tubulin binding|histone deacetylase activity|histone deacetylation|NAD-dependent histone deacetylase activity (H3-K14 specific)|histone deacetylation|NAD-dependent histone deacetylase activity (H3-K14 specific)|cytosol|histone deacetylation|histone deacetylase activity…
Chr4	16104956	16105837	882	8.06	7.8	8.28	-0.48	0.0327	AT4G33480	14.8506	12.2495	AT4G33480 |biological_process|molecular_function|chloroplast
Chr4	16115652	16118591	2940	10.19	10.04	10.32	-0.28	0.0495	AT4G33500	4.0935	5.48618	AT4G33500 |phosphoprotein phosphatase activity|metal ion binding|phosphoprotein phosphatase activity|protein serine/threonine phosphatase activity|chloroplast|chloroplast|chloroplast|protein serine/threonine phosphatase activity
Chr4	16115652	16118591	2940	10.19	10.04	10.32	-0.28	0.0495	AT4G33510	28.0967	27.4733	AT4G33510 |chorismate biosynthetic process|chloroplast|aromatic amino acid family biosynthetic process|aromatic amino acid family biosynthetic process|chorismate biosynthetic process|chloroplast|protein binding|3-deoxy-7-phosphoheptulonate synthase activity|chloroplast|chloroplast thylakoid|chloroplast thylakoid|aromatic amino acid family biosynthetic process|chorismate biosynthetic process|aroma…
Chr4	16266061	16267880	1820	9.89	9.71	10.06	-0.35	0.0369	AT4G33940	27.7535	26.0913	AT4G33940 |response to chitin|nucleus|zinc ion binding|nucleus
Chr4	16277388	16278563	1176	9.41	9.21	9.59	-0.37	0.0149	AT4G33960	36.3691	28.4586	AT4G33960 |molecular_function|mitochondrion|biological_process
Chr4	16283565	16285037	1473	9.41	9.12	9.65	-0.53	0.00658	AT4G33980	29.2955	16.5824	AT4G33980 |nucleus|regulation of circadian rhythm|response to cold|"photoperiodism, flowering"|nucleus|"photoperiodism, flowering"|nucleus|response to cold|molecular_function|response to karrikin
Chr4	16345185	16347119	1935	9.13	8.89	9.34	-0.45	0.015	AT4G34135	106.534	47.6695	AT4G34135 |flavonol biosynthetic process|flavonol 7-O-beta-glucosyltransferase activity|intracellular membrane-bounded organelle|transferase activity|quercetin 7-O-glucosyltransferase activity|UDP-glucosyltransferase activity|UDP-glucosyltransferase activity|UDP-glycosyltransferase activity|quercetin 3-O-glucosyltransferase activity|quercetin 7-O-glucosyltransferase activity|response to other org…
Chr4	16354141	16354738	598	6.98	6.43	7.38	-0.96	0.00806	AT4G34140	11.6661	9.72189	AT4G34140 |nucleus|nucleus|nucleus|nucleus|nucleus|nucleus|nucleus|nucleus|nucleic acid binding|intracellular|nucleus|nucleus
Chr4	16401747	16402102	356	8.3	8.02	8.53	-0.51	0.0191	AT4G34260	20.9954	24.8489	AT4G34260 |cell wall polysaccharide metabolic process|cell wall polysaccharide metabolic process|chloroplast|apoplast|alpha-L-fucosidase activity|"1,2-alpha-L-fucosidase activity"
Chr4	16441208	16442238	1031	9.47	9.28	9.64	-0.36	0.0161	AT4G34390	9.56521	8.82064	AT4G34390 |nucleus|response to bacterium|GTPase activity|response to fructose|plasma membrane|defense response to bacterium|heterotrimeric G-protein complex|response to glucose|G-protein beta/gamma-subunit complex binding|G protein-coupled receptor binding|G protein-coupled receptor signaling pathway|G-protein beta/gamma-subunit complex binding|GTP binding|GTP binding|adenylate cyclase-modulating…
Chr4	16453635	16454638	1004	9.94	9.76	10.1	-0.34	0.0282	AT4G34412	22.6898	15.7583	AT4G34412 |nucleus|biological_process|cytosol|molecular_function|nucleus
Chr4	16702491	16703276	786	8.43	8.2	8.63	-0.44	0.0363	AT4G35090	92.4206	86.7154	AT4G35090 |cytosolic ribosome|hydrogen peroxide catabolic process|cobalt ion binding|peroxisome|response to cold|catalase activity|peroxisome|glyoxysome|cytosolic ribosome|response to cold|peroxisome|cell death|response to cold|stromule|cellular response to sulfate starvation|catalase activity|protein binding|stromule|nucleus|cytosolic ribosome|response to hydrogen peroxide|cellular response to p…
Chr4	16714674	16715379	706	7.2	6.76	7.53	-0.77	0.0477	AT4G35110	4.55178	3.22836	AT4G35110 |nuclear chromatin|establishment of protein localization to chromatin|establishment of mitotic sister chromatid cohesion|establishment of mitotic sister chromatid cohesion|mitotic chromosome condensation|Scc2-Scc4 cohesin loading complex|chromatin binding|transcriptional activation by promoter-enhancer looping|replication-born double-strand break repair via sister chromatid exchange|mit…
Chr4	16771343	16771549	207	3.76	-0.01	4.71	-4.71	0.00755	AT4G35250	6.43823	8.78005	AT4G35250 |chloroplast|chloroplast thylakoid|chloroplast thylakoid|chloroplast thylakoid|chloroplast|photosystem II assembly|photosystem II assembly|chloroplast thylakoid|photosystem II assembly|chloroplast thylakoid|photosystem II assembly|translation initiation factor activity|chloroplast thylakoid|chloroplast thylakoid|chloroplast|translation initiation factor activity|chloroplast thylakoid
Chr4	16942401	16942996	596	6.96	6.58	7.26	-0.69	0.0499	AT4G35760	12.2873	12.5903	AT4G35760 |integral component of membrane|photosystem II assembly|chloroplast thylakoid membrane|chloroplast thylakoid membrane|chloroplast thylakoid membrane|NAD(P)H dehydrogenase (quinone) activity|chloroplast thylakoid membrane|photosystem II assembly|oxidation-reduction process|chloroplast|integral component of membrane|photosystem II assembly|chloroplast|chloroplast thylakoid membrane|protei…
Chr4	16954262	16955219	958	9.15	8.92	9.35	-0.43	0.0202	AT4G35785	92.2884	85.8821	AT4G35785 |nucleus|nucleus|nucleus|mRNA binding|nucleus|nucleus|spliceosomal complex|"positive regulation of mRNA splicing, via spliceosome"|ribonucleoprotein complex|RNA binding|nucleus|spliceosomal complex|"positive regulation of mRNA splicing, via spliceosome"
Chr4	17031067	17031728	662	9.32	9.16	9.46	-0.3	0.0451	AT4G35980	36.6112	33.2216	AT4G35980 |biological_process|molecular_function|nucleus
Chr4	17048688	17050247	1560	10.05	9.83	10.24	-0.41	0.00569	AT4G36040	130.242	135.236	AT4G36040 |chloroplast stroma|plastid|chloroplast stroma|chloroplast|chloroplast stroma|chloroplast|nucleus|chloroplast stroma|protein folding
Chr4	17200057	17200735	679	7.27	6.75	7.65	-0.89	0.00728	AT4G36400	9.78633	6.69592	AT4G36400 |respiratory electron transport chain|mitochondrion|oxidation-reduction process|lactate oxidation|photorespiration|2-hydroxyglutarate dehydrogenase activity|mitochondrion|extrinsic component of cytoplasmic side of plasma membrane|nitrogen compound metabolic process|photorespiration|electron transfer activity|mitochondrion|extrinsic component of cytoplasmic side of plasma membrane|mitoch…
Chr4	17486633	17487354	722	8.62	8.33	8.86	-0.53	0.00515	AT4G37120	66.3963	76.8742	AT4G37120 |positive regulation of cell population proliferation|spliceosomal complex|second spliceosomal transesterification activity|spliceosomal complex|"mRNA splicing, via spliceosome"|single-stranded RNA binding|pre-mRNA 3'-splice site binding|nucleus|RNA splicing|"mRNA splicing, via spliceosome"|RNA splicing|metal ion binding
Chr4	17571993	17572457	465	6.56	6.08	6.92	-0.84	0.0463	AT4G37380	3.83534	4.02153	AT4G37380 |mRNA processing|chloroplast|zinc ion binding|chloroplast RNA modification|chloroplast|RNA modification|RNA modification|mRNA processing|RNA binding|mitochondrion|chloroplast RNA modification
Chr4	17670886	17672329	1444	9.47	9.23	9.69	-0.46	0.0108	AT4G37610	2.04056	2.76428	AT4G37610 |zinc ion binding|calmodulin binding|response to hydrogen peroxide|protein ubiquitination|"regulation of transcription, DNA-templated"|response to auxin|response to cold|response to chitin|nucleus|cytoplasm|response to salicylic acid|protein ubiquitination|response to cold|histone acetyltransferase activity|nucleus|transcription coregulator activity|protein ubiquitination|"regulation of…
Chr4	17827368	17828147	780	8	7.7	8.25	-0.55	0.0446	AT4G37910	161.601	200.542	AT4G37910 |"ATPase activity, coupled"|vacuolar membrane|ATPase activity|ATP binding|heat shock protein binding|response to cytokinin|mitochondrion|mitochondrion|mitochondrion|vacuolar membrane|mitochondrion|ATP binding|cellular response to heat|vacuolar membrane|misfolded protein binding|cellular response to unfolded protein|protein folding|cytoplasm|ATP binding|zinc ion binding|mitochondrion|mit…
Chr4	18034507	18035209	703	8.93	8.71	9.12	-0.42	0.0285	AT4G38580	66.7511	90.4992	AT4G38580 |nucleus|nucleus|nuclear membrane|protein binding|metal ion transport|nuclear membrane|cadmium ion binding|heat acclimation|metal ion binding|copper ion binding|plasma membrane|plasma membrane|nuclear membrane|protein binding|plasmodesma|lead ion binding|heat acclimation
Chr4	18053739	18055341	1603	9.48	9.3	9.63	-0.33	0.0232	AT4G38620	43.1491	30.3302	AT4G38620 |transcription regulatory region DNA binding|"negative regulation of transcription, DNA-templated"|"negative regulation of transcription, DNA-templated"|response to UV-B|response to salicylic acid|DNA-binding transcription factor activity|nucleus|negative regulation of sinapate ester biosynthetic process|negative regulation of sinapate ester biosynthetic process|"negative regulation of …
Chr4	18118067	18119061	995	9.21	9.04	9.36	-0.32	0.0433	AT4G38810	34.0765	15.1164	AT4G38810 |calcium ion binding|nucleus|calcium ion binding|nucleus
Chr4	18209429	18210168	740	8.61	8.42	8.78	-0.36	0.0494	AT4G39080	32.1263	53.5386	AT4G39080 |vacuolar membrane|Golgi apparatus|chloroplast envelope|plant-type vacuole membrane|vacuole|chloroplast envelope|integral component of membrane|plant-type vacuole membrane|ATPase activity|sequestering of zinc ion|vacuolar membrane|vacuolar proton-transporting V-type ATPase complex assembly|vacuolar sequestering|"proton-transporting ATPase activity, rotational mechanism"|plant-type vacuo…
Chr4	18217762	18218116	355	6.49	5.98	6.87	-0.89	0.0444	AT4G39100	31.9085	25.0343	AT4G39100 |protein binding|negative regulation of histone acetylation|chromatin binding|transcription regulatory region sequence-specific DNA binding|protein binding|flower development|metal ion binding|"regulation of transcription, DNA-templated"|metal ion binding|vegetative to reproductive phase transition of meristem|nucleus|negative regulation of histone acetylation|"regulation of photoperiod…
Chr4	18263633	18264539	907	9.15	8.98	9.31	-0.33	0.0417	AT4G39220	40.5116	37.5849	AT4G39220 |integral component of Golgi membrane|"retrograde vesicle-mediated transport, Golgi to endoplasmic reticulum"|integral component of Golgi membrane|molecular_function|"retrograde vesicle-mediated transport, Golgi to endoplasmic reticulum"|plasma membrane|plasma membrane|integral component of Golgi membrane|Golgi apparatus|integral component of Golgi membrane|protein retention in ER lumen
Chr4	18268076	18268406	331	7.16	6.77	7.47	-0.69	0.0374	AT4G39235	7.08193	8.43211	AT4G39235 |nucleus|biological_process|nucleus|molecular_function
Chr4	18328733	18330024	1292	9.21	9.01	9.38	-0.36	0.016	AT4G39400	93.0545	60.0248	AT4G39400 |protein binding|brassinosteroid mediated signaling pathway|protein binding|protein serine/threonine kinase activity|protein kinase activity|leaf development|identical protein binding|protein serine/threonine kinase activity|protein binding|endosome membrane|detection of brassinosteroid stimulus|plasma membrane|protein serine/threonine kinase activity|protein binding|integral component …
Chr4	18328733	18330024	1292	9.21	9.01	9.38	-0.36	0.016	AT4G39403	1.74507	0.624589	AT4G39403 |cellular response to auxin stimulus|adaxial/abaxial pattern specification|ethylene-activated signaling pathway|xylem and phloem pattern formation|ethylene-activated signaling pathway|auxin homeostasis|cytokinin-activated signaling pathway|cellular response to ethylene stimulus|negative regulation of ethylene-activated signaling pathway|auxin-activated signaling pathway|cellular respons…
Chr4	18385727	18387005	1279	9.28	9.08	9.46	-0.38	0.018	AT4G39580	5.76538	3.8747	AT4G39580 |molecular_function|biological_process|cytoplasm
Chr4	18436531	18437185	655	7.82	7.53	8.06	-0.53	0.0469	AT4G39740	2.31953	4.58135	AT4G39740 |integral component of membrane|mitochondrial inner membrane|mitochondrial inner membrane|mitochondrial inner membrane|copper ion homeostasis|mitochondrion|mitochondrial inner membrane|molecular_function
Chr4	18458108	18459188	1081	8.21	7.91	8.45	-0.54	0.0269	AT4G39780	3.26566	9.75926	AT4G39780 |"regulation of transcription, DNA-templated"|DNA binding|nucleus|"regulation of transcription, DNA-templated"|"regulation of transcription, DNA-templated"|nucleus|DNA-binding transcription factor activity|"regulation of transcription, DNA-templated"|ethylene-activated signaling pathway|"regulation of transcription, DNA-templated"|ethylene-activated signaling pathway|sequence-specific D…
Chr4	18478957	18479490	534	7.38	6.97	7.7	-0.73	0.0239	AT4G39830	3.59298	1.42315	AT4G39830 |extracellular region|oxidoreductase activity|copper ion binding|positive regulation of defense response to insect|extracellular region|copper ion binding|oxidoreductase activity|extracellular region|extracellular region|positive regulation of defense response to insect|oxidation-reduction process|extracellular region
Chr4	18504560	18505734	1175	9.53	9.37	9.68	-0.31	0.036	AT4G39880	70.3936	75.1486	AT4G39880 |mitochondrial large ribosomal subunit|structural constituent of ribosome|translation|mitochondrial large ribosomal subunit|translation|structural constituent of ribosome|mitochondrial translation|ribosome biogenesis|mitochondrial large ribosomal subunit|chloroplast|mitochondrial large ribosomal subunit|mitochondrial translation|translation|mitochondrial translation|ribosome
Chr4	18559113	18560948	1836	10.3	10.13	10.46	-0.33	0.0215	AT4G40042	24.9518	41.8637	AT4G40042 |integral component of endoplasmic reticulum membrane|signal peptidase complex|protein targeting to ER|signal peptidase complex|signal peptidase complex|integral component of endoplasmic reticulum membrane|integral component of endoplasmic reticulum membrane|signal peptide processing|signal peptide processing|peptidase activity|peptidase activity|signal peptide processing|integral compo…
Chr4	18559113	18560948	1836	10.3	10.13	10.46	-0.33	0.0215	AT4G40045	18.0751	8.4374	AT4G40045 |molecular_function|integral component of membrane|biological_process|chloroplast
[truncated: 229 more rows]

[truncated: 4 more sheets: Table S11, Table S12, Table S13, Table S14]
